# Supplementary material for: Methyl 2,2-dimeth­oxy-5,5-bis­(methyl­sulfan­yl)-3-oxopent-4-enedithio­ate
Source: Acta Crystallogr Sect E Struct Rep Online. 2012 Mar 21;68(Pt 4):o1133. doi: 10.1107/S1600536812011282 (PMC3344079; doi:10.1107/S1600536812011282)
Supplement: Supplementary file 2 [file e-68-o1133-Isup2.hkl]

# 
# h,k,l, Fc-squared, Fo-squared, sigma(Fo-squared) and status flag 
# 
data_I
_shelx_title ' a in P-1' 
_shelx_refln_list_code          4 
_shelx_F_calc_maximum      119.17 
_exptl_crystal_F_000       328.00 
_reflns_d_resolution_high  0.7281 
 
loop_ 
 _symmetry_equiv_pos_as_xyz 
 'x, y, z' 
 '-x, -y, -z' 
 
_cell_length_a     7.1140 
_cell_length_b    10.4040 
_cell_length_c    11.1510 
_cell_angle_alpha  70.426 
_cell_angle_beta   88.549 
_cell_angle_gamma  76.081 
 
_shelx_F_squared_multiplier     1.000 
 
loop_ 
 _refln_index_h 
 _refln_index_k 
 _refln_index_l 
 _refln_F_squared_calc 
 _refln_F_squared_meas 
 _refln_F_squared_sigma 
 _refln_observed_status 
   1   0   0        9.37       15.58      3.05 o 
   2   0   0      614.58      583.03      9.60 o 
   3   0   0     2607.93     2691.22     85.36 o 
   4   0   0      260.57      261.15      5.02 o 
   5   0   0      202.14      201.64      5.18 o 
   6   0   0        0.45        2.24      5.24 o 
   7   0   0      142.80      153.33      7.05 o 
   8   0   0        1.12        1.49      7.38 o 
   9   0   0        7.32        5.21      9.56 o 
  -9   1   0        4.93       10.22      8.71 o 
  -8   1   0       40.61       38.37      7.66 o 
  -7   1   0       25.94       31.33      6.88 o 
  -6   1   0      188.03      190.49      6.04 o 
  -5   1   0       72.33       75.46      5.08 o 
  -4   1   0       12.88       15.67      3.99 o 
  -3   1   0      121.14      129.84      3.75 o 
  -2   1   0      367.19      358.52      5.58 o 
  -1   1   0     2847.65     2960.23     39.27 o 
   0   1   0      318.36      248.24    105.52 o 
   2   1   0       37.39       46.35      6.17 o 
   3   1   0       92.96       82.86      4.52 o 
   4   1   0      413.28      416.12      5.40 o 
   5   1   0        3.48        3.80      4.35 o 
   6   1   0      245.96      253.67      5.12 o 
   7   1   0        0.05       -1.83      5.15 o 
   8   1   0        7.35        8.19      7.32 o 
   9   1   0       39.06       44.17      8.58 o 
  -8   2   0        0.39        5.28      7.79 o 
  -7   2   0        0.54        5.15      6.80 o 
  -6   2   0        3.73        9.25      6.20 o 
  -5   2   0      134.94      137.69      5.44 o 
  -4   2   0      138.86      151.82      4.21 o 
  -3   2   0     1842.81     1940.32     59.99 o 
  -2   2   0      364.01      399.86      7.84 o 
  -1   2   0      411.90      461.27      7.23 o 
   0   2   0     2673.64     2815.15     54.49 o 
   1   2   0     1944.12     1881.74     16.74 o 
   2   2   0     1476.29     1331.65     14.49 o 
   4   2   0      377.48      412.77      5.33 o 
   5   2   0      286.88      286.78      6.09 o 
   6   2   0      619.34      589.26     16.51 o 
   7   2   0        4.41        7.60      4.95 o 
   8   2   0       29.79       29.17      5.84 o 
   9   2   0       52.87       62.14      8.48 o 
  -8   3   0        0.09        2.59      8.10 o 
  -7   3   0       18.08       22.00      7.01 o 
  -6   3   0       98.35       93.17      6.54 o 
  -5   3   0        1.34        0.19      3.53 o 
  -4   3   0      303.46      299.40     11.91 o 
  -3   3   0      176.27      175.77      6.22 o 
  -2   3   0      477.24      501.23     13.07 o 
  -1   3   0     1147.78     1193.81     31.87 o 
   0   3   0     2024.23     2129.00     49.91 o 
   1   3   0      613.12      617.11      5.29 o 
   2   3   0     1315.54     1283.94     12.05 o 
   3   3   0      408.33      397.52      6.67 o 
   4   3   0      370.16      376.59      7.00 o 
   5   3   0      506.41      471.96     15.00 o 
   6   3   0      136.77      135.92      4.34 o 
   7   3   0       69.75       69.74      4.84 o 
   8   3   0       25.04       25.95      5.62 o 
   9   3   0       32.27       36.68      7.17 o 
  -8   4   0        2.86        4.40      8.50 o 
  -7   4   0        1.16       -1.11      7.38 o 
  -6   4   0        0.18        2.31      5.80 o 
  -5   4   0        3.15        8.37      3.58 o 
  -4   4   0        2.00        2.23      3.09 o 
  -3   4   0      186.91      175.76      5.35 o 
  -2   4   0      464.57      478.16     13.89 o 
  -1   4   0      322.03      332.83      7.02 o 
   0   4   0     1139.08     1251.72     12.07 o 
   1   4   0      315.79      320.31      4.20 o 
   2   4   0      145.54      160.64      5.35 o 
   3   4   0     1399.38     1485.46     12.93 o 
   4   4   0       83.48       84.33      5.69 o 
   5   4   0      171.27      174.29      4.69 o 
   6   4   0      238.52      245.41      7.75 o 
   7   4   0       21.33       21.26      4.50 o 
   8   4   0        0.01        2.08      5.32 o 
   9   4   0        0.95        5.13      6.74 o 
  -7   5   0        5.01        5.84      6.71 o 
  -6   5   0        0.31        0.92      4.22 o 
  -5   5   0      211.24      208.20     13.69 o 
  -4   5   0        1.27        5.79      3.20 o 
  -3   5   0       36.13       36.96      3.56 o 
  -2   5   0      383.98      379.18     14.53 o 
  -1   5   0        0.02        4.12      3.22 o 
   0   5   0      831.41      902.23     10.73 o 
   1   5   0      382.43      410.49      4.27 o 
   2   5   0      773.35      794.86      7.67 o 
   3   5   0        0.51        1.84      4.79 o 
   4   5   0      723.23      726.91      8.22 o 
   5   5   0       41.39       44.04      6.20 o 
   6   5   0        6.00        4.53      4.94 o 
   7   5   0        9.12       11.96      4.62 o 
   8   5   0       74.72       76.63      5.56 o 
   9   5   0        4.80        8.46      6.36 o 
  -6   6   0       32.77       26.60      6.24 o 
  -5   6   0      127.54      106.22      5.58 o 
  -4   6   0       13.49       13.15      4.09 o 
  -3   6   0      137.40      129.20      5.51 o 
  -2   6   0       37.24       34.20      3.34 o 
  -1   6   0       10.04       12.79      3.18 o 
   0   6   0       11.30       10.12      2.97 o 
   1   6   0        0.05       -2.15      3.41 o 
   2   6   0      303.95      293.83      5.72 o 
   3   6   0      231.84      265.53      5.76 o 
   4   6   0      275.34      262.15      6.14 o 
   5   6   0        9.06       15.25      6.24 o 
   6   6   0      198.47      180.91     11.94 o 
   7   6   0      135.86      123.80      5.78 o 
   8   6   0       25.28       29.74      5.15 o 
   9   6   0        5.74        5.99      5.98 o 
  -6   7   0       13.01       11.84      6.12 o 
  -5   7   0        8.84       10.87      5.69 o 
  -4   7   0        6.64        7.11      4.30 o 
  -3   7   0      176.35      158.89      5.52 o 
  -2   7   0        4.01        6.24      3.49 o 
  -1   7   0       96.20       95.78      3.49 o 
   0   7   0      243.85      244.00      3.57 o 
   1   7   0        3.40        2.11      5.18 o 
   2   7   0      232.96      238.50      5.24 o 
   3   7   0       19.84       19.40      5.40 o 
   4   7   0       79.54       70.37      5.63 o 
   5   7   0       21.95       38.65      5.86 o 
   6   7   0      113.00      111.84      7.37 o 
   7   7   0       17.82       13.85      5.75 o 
   8   7   0        8.14        9.54      5.31 o 
   9   7   0        6.11        7.95      6.39 o 
  -6   8   0        0.45        4.02      7.59 o 
  -5   8   0        1.06       -2.30      6.33 o 
  -4   8   0        1.31        1.05      5.57 o 
  -3   8   0        5.94        7.03      4.96 o 
  -2   8   0        0.42        1.64      3.80 o 
  -1   8   0      137.80      140.05      3.99 o 
   0   8   0        0.39        1.33      3.96 o 
   1   8   0      738.95      758.30     42.94 o 
   2   8   0      125.24      123.74      5.93 o 
   3   8   0      726.98      724.94      8.00 o 
   4   8   0      669.85      657.30      8.01 o 
   5   8   0       91.76       97.36      6.32 o 
   6   8   0        2.22        3.21      6.63 o 
   7   8   0       13.36       14.05      5.91 o 
   8   8   0       17.47       20.87      5.55 o 
  -5   9   0        1.13        0.57      7.20 o 
  -4   9   0        3.06        4.54      6.23 o 
  -3   9   0       34.80       33.87      5.55 o 
  -2   9   0        9.96       15.64      5.35 o 
  -1   9   0       22.29       27.98      4.86 o 
   0   9   0       86.75       83.65      4.73 o 
   1   9   0        7.27        7.65      4.01 o 
   2   9   0       86.30       93.41      6.21 o 
   3   9   0       71.73       66.21      6.14 o 
   4   9   0       58.46       52.70      6.20 o 
   5   9   0       25.72       28.30      6.55 o 
   6   9   0        9.59       12.58      7.05 o 
   7   9   0      156.34      149.79     18.85 o 
   8   9   0        3.82        5.78      6.52 o 
  -4  10   0        1.68        3.29      6.98 o 
  -3  10   0        0.41        4.31      5.97 o 
  -2  10   0       14.70       16.59      5.62 o 
  -1  10   0      122.36      128.94      5.85 o 
   0  10   0        1.06       -0.47      4.99 o 
   1  10   0       73.90       75.02      4.91 o 
   2  10   0       62.14       63.13      4.99 o 
   3  10   0        2.37       10.41      6.46 o 
   4  10   0      139.93      145.92      6.88 o 
   5  10   0       78.51       78.62      7.02 o 
   6  10   0       82.92       75.02      7.66 o 
   7  10   0       33.95       34.08      8.37 o 
   8  10   0        1.17        0.49      9.19 o 
  -3  11   0        0.29       -2.09      6.77 o 
  -2  11   0        5.88        2.74      5.89 o 
  -1  11   0        6.18       10.40      5.50 o 
   0  11   0        3.83        5.10      5.25 o 
   1  11   0       26.37       32.24      5.36 o 
   2  11   0       70.19       68.51      5.25 o 
   3  11   0       25.69       27.26      7.03 o 
   4  11   0      150.93      137.52      7.50 o 
   5  11   0       97.13      113.94      7.72 o 
   6  11   0        2.28        1.54      8.19 o 
   7  11   0       27.15       32.34      9.07 o 
  -2  12   0       12.58        8.66      6.64 o 
  -1  12   0        9.73       13.23      6.20 o 
   0  12   0        0.19        0.69      5.88 o 
   1  12   0      112.23      112.29      6.13 o 
   2  12   0       12.63       13.88      5.76 o 
   3  12   0        6.35        8.18      5.89 o 
   4  12   0      131.01      143.52      8.18 o 
   5  12   0       19.20       16.05      8.32 o 
   6  12   0        1.02        1.93      8.95 o 
   0  13   0        4.81        8.10      9.66 o 
   1  13   0       13.55       12.53      6.70 o 
   2  13   0       24.02       21.62      6.57 o 
   3  13   0        0.62        0.20      6.10 o 
   4  13   0       21.68       22.57      6.83 o 
  -3 -13   1        6.55        5.78      6.67 o 
  -2 -13   1        0.84        1.67      6.72 o 
  -5 -12   1       34.44       37.06      7.41 o 
  -4 -12   1        9.01        9.10      6.96 o 
  -3 -12   1       29.37       28.03      6.07 o 
  -2 -12   1       30.75       31.21      5.98 o 
  -1 -12   1        2.93        9.14      6.11 o 
   0 -12   1        6.64       10.55      6.08 o 
   1 -12   1        9.38        7.06      6.43 o 
  -6 -11   1        0.07       -1.26      8.28 o 
  -5 -11   1        0.01        0.07      7.68 o 
  -4 -11   1        0.01        1.54      7.29 o 
  -3 -11   1       30.18       29.35      7.20 o 
  -2 -11   1       11.46       15.75      5.03 o 
  -1 -11   1        5.00       12.94      5.18 o 
   0 -11   1        0.35        1.98      5.39 o 
   1 -11   1       39.02       42.94      6.10 o 
   2 -11   1        0.50        0.59      6.16 o 
   3 -11   1        7.61        8.79      7.08 o 
  -7 -10   1       50.12       50.90      9.57 o 
  -6 -10   1       26.79       30.97      7.69 o 
  -5 -10   1       74.44       67.03      7.26 o 
  -4 -10   1       34.89       31.10      6.79 o 
  -3 -10   1       13.98       18.84      6.50 o 
  -2 -10   1        1.55        3.00      6.47 o 
  -1 -10   1       51.17       54.84      4.75 o 
   0 -10   1       41.98       39.77      4.96 o 
   1 -10   1       33.85       34.78      5.18 o 
   2 -10   1       26.51       21.54      5.83 o 
   3 -10   1        6.11        4.66      6.29 o 
   4 -10   1        1.74       -1.04      7.30 o 
  -8  -9   1        0.58        4.21      7.07 o 
  -7  -9   1        3.58       11.72      7.96 o 
  -6  -9   1        9.07        9.68      7.97 o 
  -5  -9   1        0.51        2.61      7.33 o 
  -4  -9   1       32.34       30.44      6.23 o 
  -3  -9   1      158.02      140.13      6.44 o 
  -2  -9   1      105.63      103.10      6.35 o 
  -1  -9   1       57.99       59.61      4.58 o 
   0  -9   1        4.73        7.42      3.71 o 
   1  -9   1       19.64       19.24      3.93 o 
   2  -9   1        2.95        2.57      4.30 o 
   3  -9   1       13.71       20.71      4.65 o 
   4  -9   1        0.06        2.86      5.66 o 
   5  -9   1        0.29        2.29      7.28 o 
  -8  -8   1       40.13       39.82      6.83 o 
  -7  -8   1        0.37       -1.54      7.47 o 
  -6  -8   1       47.47       50.26      7.63 o 
  -5  -8   1       58.72       59.57      6.35 o 
  -4  -8   1        0.01        2.22      5.85 o 
  -3  -8   1      140.25      138.34      5.28 o 
  -2  -8   1      964.99      986.14      8.68 o 
  -1  -8   1      178.07      175.36      4.68 o 
   0  -8   1       19.60       25.81      3.45 o 
   1  -8   1      416.18      414.17     10.40 o 
   2  -8   1       18.26       17.85      3.84 o 
   3  -8   1        0.93        2.01      4.19 o 
   4  -8   1       26.68       24.39      4.75 o 
   5  -8   1        2.33        1.04      6.42 o 
  -9  -7   1        4.31        6.37      6.33 o 
  -8  -7   1        0.22        3.22      5.39 o 
  -7  -7   1      305.83      293.81     30.68 o 
  -6  -7   1      144.07      143.52      7.59 o 
  -5  -7   1        0.23        2.05      5.87 o 
  -4  -7   1      242.81      256.85      6.26 o 
  -3  -7   1      170.09      166.07      5.87 o 
  -2  -7   1      269.98      259.22      4.26 o 
  -1  -7   1      144.48      130.82      4.02 o 
   0  -7   1      182.54      184.38      6.67 o 
   1  -7   1        0.27        2.86      3.35 o 
   2  -7   1        0.32        0.32      3.37 o 
   3  -7   1        0.04        2.29      3.92 o 
   4  -7   1       15.31       15.11      4.25 o 
   5  -7   1       29.09       26.46      5.11 o 
   6  -7   1        2.92        3.60      6.79 o 
  -9  -6   1        0.01        2.19      6.24 o 
  -8  -6   1       80.52       80.26      5.48 o 
  -7  -6   1       14.82       15.68      5.86 o 
  -6  -6   1        0.13        1.65      6.87 o 
  -5  -6   1      486.76      467.95      8.05 o 
  -4  -6   1      387.12      382.92      6.78 o 
  -3  -6   1      105.41      108.13      5.42 o 
  -2  -6   1     1103.02     1079.11     26.19 o 
  -1  -6   1     1019.46     1062.98     45.88 o 
   0  -6   1       38.04       49.77      3.74 o 
   1  -6   1      341.21      332.75      6.26 o 
   2  -6   1        6.98        3.69      3.27 o 
   3  -6   1      300.36      316.53      6.15 o 
   4  -6   1      166.90      160.80      5.18 o 
   5  -6   1        4.02        8.28      4.58 o 
   6  -6   1        0.45        2.62      4.96 o 
   7  -6   1        2.91        4.29     16.65 o 
  -9  -5   1        0.01        2.00      6.46 o 
  -8  -5   1       40.49       46.44      5.57 o 
  -7  -5   1      102.20       93.79      8.67 o 
  -6  -5   1       26.72       26.66      7.32 o 
  -5  -5   1      257.04      257.61      7.03 o 
  -4  -5   1       33.77       32.19      5.27 o 
  -3  -5   1      522.35      537.93      7.00 o 
  -2  -5   1      618.94      577.12      4.81 o 
  -1  -5   1       94.58       84.15      3.34 o 
   0  -5   1      279.13      270.57      4.09 o 
   1  -5   1       67.85       65.81      3.09 o 
   2  -5   1      452.37      415.85     17.43 o 
   3  -5   1       22.80       18.33      3.50 o 
   4  -5   1       11.75       13.37      3.87 o 
   5  -5   1       15.06       13.70      4.40 o 
   6  -5   1       12.74       15.45      5.18 o 
   7  -5   1        1.05        0.98     15.25 o 
  -9  -4   1       20.97       20.25      6.81 o 
  -8  -4   1        0.74        2.54      5.27 o 
  -7  -4   1       83.16       79.29      4.65 o 
  -6  -4   1        4.51        5.18      5.12 o 
  -5  -4   1       12.71       12.64      6.10 o 
  -4  -4   1      764.62      776.05      8.92 o 
  -3  -4   1      341.38      337.91      6.18 o 
  -2  -4   1     3127.60     2995.95     47.12 o 
  -1  -4   1      197.10      250.65      5.17 o 
   0  -4   1       23.36       29.92      3.41 o 
   1  -4   1     1680.20     1737.64     34.00 o 
   2  -4   1        4.49        8.37      3.02 o 
   3  -4   1       97.47       95.69      3.48 o 
   4  -4   1       50.01       42.46      3.78 o 
   5  -4   1      134.72      135.03      7.75 o 
   6  -4   1       31.63       26.65      3.69 o 
   7  -4   1        1.34        3.31     15.70 o 
  -9  -3   1        6.83       11.42      7.92 o 
  -8  -3   1      113.50      117.62      5.75 o 
  -7  -3   1      112.21      105.41      5.66 o 
  -6  -3   1        3.05        4.57      4.16 o 
  -5  -3   1       49.39       45.16      6.79 o 
  -4  -3   1      465.27      449.86      7.52 o 
  -3  -3   1      710.83      803.19      8.99 o 
  -2  -3   1       57.20       68.93      3.47 o 
  -1  -3   1      774.71      750.43      9.76 o 
   0  -3   1      581.62      622.42      8.41 o 
   1  -3   1       17.82       13.30      2.63 o 
   2  -3   1      437.21      442.97     14.80 o 
   3  -3   1      110.87      118.24      4.91 o 
   4  -3   1      214.89      222.84     10.40 o 
   5  -3   1      227.54      218.84     12.05 o 
   6  -3   1       20.96       26.31      3.85 o 
   7  -3   1        1.01        2.76      6.34 o 
   8  -3   1        1.90       -0.74      7.98 o 
  -9  -2   1       19.28       21.39      8.50 o 
  -8  -2   1        1.28        5.05      6.28 o 
  -7  -2   1        4.30        4.86      4.97 o 
  -6  -2   1      127.80      126.82      4.74 o 
  -5  -2   1      814.83      807.67     18.62 o 
  -4  -2   1       72.25       62.79      6.24 o 
  -3  -2   1      124.44      112.20      5.72 o 
  -2  -2   1     4667.68     4523.79     49.93 o 
  -1  -2   1      107.01      103.85      3.79 o 
   0  -2   1      124.95      143.25      3.98 o 
   1  -2   1      726.77      732.39     11.15 o 
   2  -2   1      574.65      560.61     16.62 o 
   3  -2   1        4.97        7.60      2.65 o 
   4  -2   1       49.22       59.00      2.90 o 
   5  -2   1       48.10       49.47      3.40 o 
   6  -2   1       52.47       48.41      4.80 o 
   7  -2   1       34.33       40.57      6.21 o 
   8  -2   1        8.45       13.31      7.57 o 
  -9  -1   1        0.81        4.35      9.61 o 
  -8  -1   1        3.74        4.86      7.44 o 
  -7  -1   1        0.02       -1.77      6.55 o 
  -6  -1   1      246.82      235.36      8.26 o 
  -5  -1   1        1.78        3.89      4.10 o 
  -4  -1   1      596.75      569.31     11.67 o 
  -3  -1   1       11.40        8.77      6.71 o 
  -2  -1   1      361.47      356.40      8.51 o 
  -1  -1   1      955.15      917.97      8.35 o 
   0  -1   1     5851.30     5402.04    104.79 o 
   1  -1   1     3213.70     3273.76     27.50 o 
   2  -1   1      151.49      149.15      4.31 o 
   3  -1   1        0.03        2.94      2.70 o 
   4  -1   1       41.44       41.44      2.99 o 
   5  -1   1       66.39       68.82      3.37 o 
   6  -1   1        0.38        2.56      4.99 o 
   7  -1   1      111.46      119.54      6.06 o 
   8  -1   1        1.62        4.51      7.39 o 
   9  -1   1        1.97        2.71      8.56 o 
  -9   0   1       11.58       12.70      8.77 o 
  -8   0   1        0.02        3.06      7.56 o 
  -7   0   1       26.02       32.23      6.79 o 
  -6   0   1       23.04       21.70      6.14 o 
  -5   0   1      172.67      170.39      5.26 o 
  -4   0   1       95.30      101.99      4.38 o 
  -3   0   1       10.84       10.38      4.07 o 
  -2   0   1      147.37      166.52     10.72 o 
  -1   0   1     3482.83     3199.19     26.27 o 
   0   0   1       74.22       47.73     26.42 o 
   1   0   1     3099.98     3178.31    109.27 o 
   2   0   1      268.20      278.87      6.65 o 
   3   0   1      396.57      404.09      9.54 o 
   4   0   1      676.51      689.38     15.28 o 
   5   0   1      169.09      162.57      4.35 o 
   6   0   1       41.69       41.96      4.93 o 
   7   0   1        2.00        4.11      5.61 o 
   8   0   1        9.76       14.59      7.21 o 
   9   0   1       16.99       16.30      9.28 o 
  -9   1   1       11.20       23.68     10.07 o 
  -8   1   1        5.56       11.50      7.81 o 
  -7   1   1       18.51       12.51      6.92 o 
  -6   1   1        1.25        1.62      6.19 o 
  -5   1   1       57.75       64.23      5.97 o 
  -4   1   1      881.50      972.33      8.65 o 
  -3   1   1     3812.59     4403.94     21.45 o 
  -2   1   1       61.21       48.35      5.24 o 
  -1   1   1      351.90      369.67      7.51 o 
   0   1   1      416.23      325.52    162.15 o 
   1   1   1      119.44      114.09      3.97 o 
   2   1   1     1984.43     1762.88     27.76 o 
   3   1   1      581.55      605.25     11.64 o 
   4   1   1      581.42      588.30     11.98 o 
   5   1   1       90.69       95.98      4.44 o 
   6   1   1      229.08      228.70      5.36 o 
   7   1   1        0.43        3.41      5.78 o 
   8   1   1        2.08        1.96      5.59 o 
   9   1   1       19.84       19.00      9.20 o 
  -9   2   1       17.01       20.26      9.24 o 
  -8   2   1        9.82        5.96      8.00 o 
  -7   2   1        2.70        3.84      6.97 o 
  -6   2   1        1.28        5.18      6.42 o 
  -5   2   1       96.02       91.16      6.08 o 
  -4   2   1      721.99      747.72      7.66 o 
  -3   2   1      250.35      305.53      4.70 o 
  -2   2   1      221.24      206.41      3.31 o 
  -1   2   1      460.35      500.34      6.70 o 
   0   2   1     6192.81     6039.02    238.64 o 
   2   2   1     1049.92      899.23     10.36 o 
   3   2   1     4262.37     3992.02     63.94 o 
   4   2   1        2.47        3.90      4.14 o 
   5   2   1      208.44      199.81      5.13 o 
   6   2   1       73.89       70.38      4.79 o 
   7   2   1        2.02        4.92      5.21 o 
   8   2   1       22.04       26.02      5.69 o 
   9   2   1        0.02       -0.48      7.33 o 
  -8   3   1        4.69        5.45      8.36 o 
  -7   3   1       12.73       21.44      7.29 o 
  -6   3   1       23.63       35.58      6.60 o 
  -5   3   1        4.85        2.12      6.00 o 
  -4   3   1       21.44       22.57      3.65 o 
  -3   3   1       51.00       48.83      3.08 o 
  -2   3   1      243.03      260.21      4.35 o 
  -1   3   1      551.49      579.58     11.55 o 
   0   3   1     1552.28     1604.31     60.83 o 
   3   3   1      806.68      768.41      9.27 o 
   4   3   1       32.60       30.84      4.13 o 
   5   3   1       17.76       18.52      4.53 o 
   6   3   1      151.13      151.23      7.26 o 
   7   3   1       10.67        9.56      4.54 o 
   8   3   1       83.21       80.84      5.64 o 
   9   3   1        3.43        5.39      6.69 o 
  -8   4   1        1.64        1.73      8.62 o 
  -7   4   1       33.04       37.37      7.56 o 
  -6   4   1       11.50       15.81      6.71 o 
  -5   4   1       57.06       68.30      9.66 o 
  -4   4   1        0.32        4.05      3.55 o 
  -3   4   1      613.46      656.84     15.03 o 
  -2   4   1      160.32      160.68      3.28 o 
  -1   4   1      118.95      134.97      2.78 o 
   0   4   1     2446.90     2546.19     90.63 o 
   1   4   1     1328.55     1329.31     11.17 o 
   2   4   1     4459.17     4288.46     31.51 o 
   4   4   1       39.19       35.89      5.18 o 
   5   4   1      507.96      478.60      5.70 o 
   6   4   1        5.87        8.56      4.01 o 
   7   4   1       15.11       13.17      4.50 o 
   8   4   1       13.23       15.20      5.28 o 
   9   4   1       82.39       81.73      6.50 o 
  -7   5   1       12.72       16.13      7.85 o 
  -6   5   1       48.93       51.25      7.03 o 
  -5   5   1       80.69       68.50      4.98 o 
  -4   5   1        6.53        9.19      3.62 o 
  -3   5   1      215.98      222.68      8.32 o 
  -2   5   1        5.86        7.68      2.75 o 
  -1   5   1      186.37      167.75      4.05 o 
   0   5   1       77.02       63.77      3.70 o 
   1   5   1       42.00       23.88      4.61 o 
   2   5   1        0.48       -3.67      4.53 o 
   3   5   1      485.39      481.77      6.54 o 
   4   5   1      101.51      108.10      5.91 o 
   5   5   1      232.65      226.02      8.38 o 
   6   5   1        4.94        7.87      3.85 o 
   7   5   1        0.00        1.56      4.51 o 
   8   5   1      219.02      225.84      5.51 o 
   9   5   1        2.89        3.61      6.11 o 
  -7   6   1        5.50       10.78      8.34 o 
  -6   6   1        0.05        0.95      6.73 o 
  -5   6   1        6.30       11.42      3.99 o 
  -4   6   1       36.42       31.87      3.83 o 
  -3   6   1      453.71      459.33     21.71 o 
  -2   6   1        8.32       10.00      3.94 o 
  -1   6   1      996.68     1014.20     19.37 o 
   0   6   1      236.35      246.28      4.24 o 
   1   6   1      133.49      135.50      7.73 o 
   2   6   1     1378.22     1354.80      9.90 o 
   3   6   1      876.37      835.35      8.05 o 
   4   6   1      178.82      166.87      5.55 o 
   5   6   1       12.15        7.39      6.26 o 
   6   6   1      179.81      177.61      8.87 o 
   7   6   1        4.34        7.52      4.51 o 
   8   6   1        0.30        2.22      5.42 o 
   9   6   1        9.71       10.76      6.23 o 
  -6   7   1        0.72        1.50     15.15 o 
  -5   7   1        3.98        1.49      5.76 o 
  -4   7   1       33.41       26.59      5.18 o 
  -3   7   1        8.30       11.62      4.67 o 
  -2   7   1       59.24       59.29      4.44 o 
  -1   7   1      101.57      119.41      4.27 o 
   0   7   1      360.70      358.24     16.10 o 
   1   7   1       82.34       77.33      4.06 o 
   2   7   1        6.61        6.78      5.09 o 
   3   7   1      898.51      891.05      8.19 o 
   4   7   1       80.89       74.26      5.61 o 
   5   7   1      341.81      387.24      7.35 o 
   6   7   1       32.69       27.33      5.03 o 
   7   7   1        0.00        2.82      4.79 o 
   8   7   1       21.40       23.24      5.28 o 
   9   7   1        1.29        3.30      6.16 o 
  -6   8   1       14.86        9.61     16.91 o 
  -5   8   1        1.69        3.03      6.19 o 
  -4   8   1        6.01        1.99      5.48 o 
  -3   8   1      142.29      134.21      8.96 o 
  -2   8   1        5.16        7.13      4.45 o 
  -1   8   1      217.42      213.03      4.77 o 
   0   8   1      149.51      140.84      4.42 o 
   1   8   1       27.40       27.63      4.10 o 
   2   8   1      924.60      909.04      8.47 o 
   3   8   1      324.18      311.59      6.45 o 
   4   8   1       11.03       10.38      5.82 o 
   5   8   1       56.33       61.62      6.15 o 
   6   8   1       75.13       74.83      5.05 o 
   7   8   1        9.85       10.46      5.85 o 
   8   8   1       35.47       35.29      5.48 o 
   9   8   1        6.48        6.00      6.21 o 
  -5   9   1       18.78       16.27      7.02 o 
  -4   9   1        0.24        5.94      6.05 o 
  -3   9   1       10.51        8.12      5.27 o 
  -2   9   1        0.05        2.02      4.91 o 
  -1   9   1        3.36        5.46      4.44 o 
   0   9   1      217.27      221.93      5.25 o 
   1   9   1        0.08        1.56      4.32 o 
   2   9   1       27.90       32.71      4.01 o 
   3   9   1       21.73       17.06      6.03 o 
   4   9   1       16.38       14.58      6.08 o 
   5   9   1        3.40        2.56      6.52 o 
   6   9   1       98.75       97.74      7.23 o 
   7   9   1        7.77        4.54      5.51 o 
   8   9   1        0.34        2.59      5.89 o 
  -4  10   1        1.09       -0.26      6.72 o 
  -3  10   1        0.33        2.59      5.82 o 
  -2  10   1        0.52       -2.23      5.39 o 
  -1  10   1      106.97      101.47      5.69 o 
   0  10   1       44.14       36.75      4.99 o 
   1  10   1        1.43       -0.38      4.74 o 
   2  10   1       53.52       58.98      4.76 o 
   3  10   1      198.98      193.85      6.90 o 
   4  10   1      114.69      109.78      5.97 o 
   5  10   1       45.09       41.69      7.05 o 
   6  10   1       93.61      108.63      7.73 o 
   7  10   1        9.11       10.74      6.20 o 
   8  10   1       48.75       50.42      6.46 o 
  -3  11   1       12.27       15.22      6.52 o 
  -2  11   1        0.07        4.60      6.00 o 
  -1  11   1       10.12        8.40      5.62 o 
   0  11   1       39.46       46.30      5.47 o 
   1  11   1       13.83       15.66      5.26 o 
   2  11   1        9.22        8.13      5.15 o 
   3  11   1       30.82       32.66      5.33 o 
   4  11   1       24.34       21.91      7.18 o 
   5  11   1       12.25       19.00      7.57 o 
   6  11   1        5.52        3.69      8.12 o 
   7  11   1        8.90        9.75      6.63 o 
  -2  12   1        0.72        3.35      6.76 o 
  -1  12   1        0.01        5.18      6.30 o 
   0  12   1       17.94       20.48      6.01 o 
   1  12   1       43.14       36.94      5.88 o 
   2  12   1        0.31        4.08      5.26 o 
   3  12   1       14.68       18.88      5.64 o 
   4  12   1       49.20       51.47      6.01 o 
   5  12   1       40.20       49.39      8.35 o 
   6  12   1        0.29       -0.48      8.82 o 
   0  13   1        3.60        4.37      6.78 o 
   1  13   1        2.22        0.14      6.49 o 
   2  13   1        2.15        5.32      6.46 o 
   3  13   1        0.55        1.49      6.60 o 
   4  13   1       20.42       20.29      6.66 o 
   5  13   1        9.10       12.18      7.17 o 
  -5 -12   2        1.00        6.14      8.78 o 
  -4 -12   2       32.31       33.70      8.55 o 
  -3 -12   2       55.06       61.40      8.34 o 
  -2 -12   2        0.26        1.26      5.85 o 
  -1 -12   2       59.77       64.00      6.14 o 
   0 -12   2        7.56        6.31      6.69 o 
  -6 -11   2       23.42       31.35      8.64 o 
  -5 -11   2        3.63        7.14      7.91 o 
  -4 -11   2      114.04      107.30      7.79 o 
  -3 -11   2       18.93       23.96      7.45 o 
  -2 -11   2        5.95        7.67      5.48 o 
  -1 -11   2        0.24        2.07      4.89 o 
   0 -11   2        2.54        2.54      5.62 o 
   1 -11   2       17.00       21.32      6.36 o 
   2 -11   2        0.01        3.24      6.39 o 
  -7 -10   2        4.54       10.48      8.78 o 
  -6 -10   2       95.41       97.80      8.13 o 
  -5 -10   2        9.25       14.38      7.32 o 
  -4 -10   2       90.44       87.66      7.07 o 
  -3 -10   2      103.50       87.38      6.99 o 
  -2 -10   2       22.73       28.53      6.82 o 
  -1 -10   2       58.82       58.25      4.15 o 
   0 -10   2       14.95       17.17      4.10 o 
   1 -10   2        0.49        5.02      4.48 o 
   2 -10   2       29.22       27.87      4.68 o 
   3 -10   2        9.38       10.05      5.22 o 
  -8  -9   2        0.03        7.01     10.16 o 
  -7  -9   2       32.92       35.59      9.13 o 
  -6  -9   2       15.23       14.05      7.33 o 
  -5  -9   2       76.62       82.39      6.97 o 
  -4  -9   2       56.06       52.49      6.47 o 
  -3  -9   2        3.27        2.95      6.22 o 
  -2  -9   2        7.15        6.80      4.42 o 
  -1  -9   2        3.29        6.13      4.46 o 
   0  -9   2       45.69       47.24      3.92 o 
   1  -9   2        1.81        4.87      4.05 o 
   2  -9   2       23.75       33.37      4.25 o 
   3  -9   2       12.34       11.70      4.88 o 
   4  -9   2        0.90        1.48      5.52 o 
  -8  -8   2        4.06        8.43      6.92 o 
  -7  -8   2        0.32        3.36      8.52 o 
  -6  -8   2      172.09      172.23      7.39 o 
  -5  -8   2        6.70        5.64      7.10 o 
  -4  -8   2       53.13       52.48      6.04 o 
  -3  -8   2       15.99       18.19      5.90 o 
  -2  -8   2       20.48       22.73      3.92 o 
  -1  -8   2      216.89      201.39      7.06 o 
   0  -8   2        0.50        1.63      3.42 o 
   1  -8   2       54.11       59.63      3.84 o 
   2  -8   2       12.02       12.82      3.97 o 
   3  -8   2        3.53        6.24      4.09 o 
   4  -8   2        4.90        1.88      4.84 o 
   5  -8   2        2.53        4.98      5.31 o 
  -8  -7   2       10.30        8.43      7.23 o 
  -7  -7   2       33.02       31.15      8.26 o 
  -6  -7   2       22.91       21.55      7.47 o 
  -5  -7   2        3.44        1.78      6.06 o 
  -4  -7   2       11.65       10.11      6.41 o 
  -3  -7   2      139.70      138.27      4.17 o 
  -2  -7   2      170.28      172.06      4.21 o 
  -1  -7   2       40.44       47.20      4.02 o 
   0  -7   2       13.55       12.60      3.94 o 
   1  -7   2       33.53       36.29      3.70 o 
   2  -7   2       14.29       18.13      3.56 o 
   3  -7   2      114.65      113.93      4.26 o 
   4  -7   2       11.93        7.20      4.45 o 
   5  -7   2        0.70        3.40      5.12 o 
   6  -7   2        0.00        2.68      5.57 o 
  -9  -6   2       18.50       18.85      6.62 o 
  -8  -6   2       10.63       15.12      6.95 o 
  -7  -6   2       12.42       16.51      8.10 o 
  -6  -6   2        8.30       12.37      7.12 o 
  -5  -6   2      188.53      184.13      6.97 o 
  -4  -6   2      691.11      704.60      8.15 o 
  -3  -6   2      161.09      159.18      4.10 o 
  -2  -6   2       69.52       74.39      3.83 o 
  -1  -6   2      121.07      124.56      3.93 o 
   0  -6   2       31.42       26.59      3.87 o 
   1  -6   2       70.03       68.21      3.25 o 
   2  -6   2        8.13        5.06      3.42 o 
   3  -6   2       19.37       15.92      3.82 o 
   4  -6   2       37.76       29.74      4.25 o 
   5  -6   2       31.58       23.93      4.42 o 
   6  -6   2        0.10        3.43      5.15 o 
  -9  -5   2        0.84        3.70      6.63 o 
  -8  -5   2        7.15        4.77      5.47 o 
  -7  -5   2       13.45       18.82      6.15 o 
  -6  -5   2      187.04      197.17      8.06 o 
  -5  -5   2       35.61       46.29      6.37 o 
  -4  -5   2      314.93      294.84      6.28 o 
  -3  -5   2      377.81      399.40     14.70 o 
  -2  -5   2       23.30       19.67      3.56 o 
  -1  -5   2        8.59        2.27      3.46 o 
   0  -5   2      311.37      317.43      7.86 o 
   1  -5   2      169.15      186.90      3.44 o 
   2  -5   2        6.65        6.84      3.18 o 
   3  -5   2      104.70      105.82      3.50 o 
   4  -5   2        0.17        1.97      3.88 o 
   5  -5   2       87.43       77.95      5.78 o 
   6  -5   2        1.52        3.20      5.01 o 
   7  -5   2        1.56        0.37      5.70 o 
  -9  -4   2        0.75        2.32      7.07 o 
  -8  -4   2       25.52       29.17      5.50 o 
  -7  -4   2      100.23      108.84      6.67 o 
  -6  -4   2      103.03      106.19      7.65 o 
  -5  -4   2      632.93      649.60      8.74 o 
  -4  -4   2       25.33       44.14      6.07 o 
  -3  -4   2       68.48       50.90      3.59 o 
  -2  -4   2     1885.58     1921.55     43.32 o 
  -1  -4   2      473.92      464.08     12.47 o 
   0  -4   2       31.41       52.61     10.88 o 
   1  -4   2      678.08      725.06     19.49 o 
   2  -4   2      158.72      156.47      4.54 o 
   3  -4   2      158.43      153.85      3.58 o 
   4  -4   2      115.24      102.64      3.90 o 
   5  -4   2       83.16       81.26      4.79 o 
   6  -4   2       14.60       13.91      4.88 o 
   7  -4   2        0.11        2.58      5.83 o 
  -9  -3   2        6.13       12.82      8.47 o 
  -8  -3   2       28.95       30.73      5.76 o 
  -7  -3   2       48.85       44.09      4.87 o 
  -6  -3   2      239.66      235.99     18.26 o 
  -5  -3   2      183.30      189.46      7.39 o 
  -4  -3   2       70.77       78.88      6.07 o 
  -3  -3   2       65.33       73.45      3.76 o 
  -2  -3   2      193.86      195.47      4.09 o 
  -1  -3   2     1411.46     1422.64     26.65 o 
   0  -3   2      586.80      664.18      9.90 o 
   1  -3   2        0.40        2.13      3.38 o 
   2  -3   2      747.76      752.08     14.60 o 
   3  -3   2        9.02        8.74      3.14 o 
   4  -3   2        5.53        4.34      3.48 o 
   5  -3   2      219.05      197.93     10.69 o 
   6  -3   2        6.97        8.22      4.67 o 
   7  -3   2       10.75        8.54      8.42 o 
   8  -3   2        1.21        3.51     20.82 o 
  -9  -2   2        0.48       -1.11      9.68 o 
  -8  -2   2        6.48       10.84      7.45 o 
  -7  -2   2        8.57        9.33      5.17 o 
  -6  -2   2      178.07      178.21      4.66 o 
  -5  -2   2      238.74      236.79      8.81 o 
  -4  -2   2      844.31      859.11     10.47 o 
  -3  -2   2      255.32      274.33      5.73 o 
  -2  -2   2      349.32      325.75      4.79 o 
  -1  -2   2      368.74      369.29      4.56 o 
   0  -2   2     1343.70     1333.40     31.65 o 
   1  -2   2     3587.15     3673.73     20.28 o 
   2  -2   2      107.82      105.79      4.33 o 
   3  -2   2      655.21      709.17     22.91 o 
   4  -2   2      269.10      279.78     11.96 o 
   5  -2   2        0.13        2.63      3.18 o 
   6  -2   2        1.79        4.91      3.62 o 
   7  -2   2        0.15        1.42      5.10 o 
   8  -2   2        7.40       12.79     17.07 o 
  -9  -1   2       14.68       17.61      8.75 o 
  -8  -1   2       20.90       18.71      7.60 o 
  -7  -1   2        2.17        2.55      6.65 o 
  -6  -1   2        4.02        6.19      4.91 o 
  -5  -1   2      639.52      614.86      9.58 o 
  -4  -1   2       39.28       44.50      7.09 o 
  -3  -1   2        6.32        4.21      6.06 o 
  -2  -1   2      766.98      833.71      7.80 o 
  -1  -1   2      221.55      224.03      4.54 o 
   0  -1   2      818.81      827.18      6.87 o 
   1  -1   2     1099.97     1131.33     20.15 o 
   2  -1   2        0.12        0.69      2.81 o 
   3  -1   2       45.61       39.41      2.59 o 
   4  -1   2      175.16      158.12      6.27 o 
   5  -1   2      238.46      245.35     10.95 o 
   6  -1   2      145.93      143.00      5.80 o 
   7  -1   2        8.10       10.25      5.41 o 
   8  -1   2        1.06       -0.14      6.47 o 
   9  -1   2       22.86       18.32      8.34 o 
  -9   0   2       21.56       26.62      9.00 o 
  -8   0   2       12.24       15.87      7.69 o 
  -7   0   2       22.35       26.20      6.83 o 
  -6   0   2      110.47      102.30      6.34 o 
  -5   0   2      304.74      281.98      6.71 o 
  -4   0   2      157.35      167.25      5.01 o 
  -3   0   2      107.51      123.56     10.04 o 
  -1   0   2      415.34      394.36      6.23 o 
   0   0   2     3430.00     3158.48     30.59 o 
   1   0   2    14200.89    12857.48     92.28 o 
   2   0   2      513.08      509.46      6.59 o 
   3   0   2      604.43      592.07     17.29 o 
   4   0   2       36.48       29.96      3.01 o 
   5   0   2      482.89      494.99     17.10 o 
   6   0   2        1.99        3.45      3.99 o 
   7   0   2       57.63       57.18      5.73 o 
   8   0   2       11.67        9.04      6.20 o 
   9   0   2        2.14       -0.50      9.12 o 
  -9   1   2        3.52        8.41      9.04 o 
  -8   1   2       60.04       69.11      8.08 o 
  -7   1   2       19.64       23.46      7.00 o 
  -6   1   2        2.77        8.28      6.29 o 
  -5   1   2      111.77      113.98      5.43 o 
  -4   1   2       19.52       17.69      5.36 o 
  -3   1   2       19.49        9.89      5.11 o 
  -1   1   2      342.90      326.76      6.60 o 
   0   1   2       48.49       46.28      3.66 o 
   1   1   2     1514.42     1321.97     59.27 o 
   2   1   2      539.60      536.92     17.35 o 
   3   1   2      381.86      385.16     10.81 o 
   4   1   2       37.03       37.03      2.81 o 
   5   1   2       90.37       89.40      3.81 o 
   6   1   2      114.15      112.67      4.70 o 
   7   1   2        5.04        8.97      5.12 o 
   8   1   2        7.14       10.26      6.42 o 
   9   1   2        1.47        2.45      6.65 o 
  -9   2   2        1.03       10.13      9.33 o 
  -8   2   2        0.19        2.64      8.13 o 
  -7   2   2        2.37        7.04      7.17 o 
  -6   2   2       65.93       75.35      6.63 o 
  -5   2   2      278.97      276.53      6.78 o 
  -4   2   2       47.68       53.51      5.48 o 
  -3   2   2      713.00      792.24      7.83 o 
  -2   2   2     1125.51     1184.77     13.08 o 
  -1   2   2      896.15      961.29     18.68 o 
   0   2   2     6395.05     7273.86     99.46 o 
   1   2   2     1785.61     1722.64     43.71 o 
   2   2   2      166.83      159.24      5.87 o 
   3   2   2       96.26       87.12      3.46 o 
   4   2   2      837.05      831.62     16.60 o 
   5   2   2       33.96       34.82      4.37 o 
   6   2   2       64.50       69.06      4.84 o 
   7   2   2      251.64      252.65      6.01 o 
   8   2   2       56.00       53.78      6.40 o 
   9   2   2        9.96       11.67      6.12 o 
  -8   3   2       14.42       12.12      8.33 o 
  -7   3   2        1.81        1.90      7.37 o 
  -6   3   2      108.93      112.87      6.94 o 
  -5   3   2       81.62       80.47      6.30 o 
  -4   3   2      559.02      597.60      6.70 o 
  -3   3   2      206.14      209.59      5.24 o 
  -2   3   2      649.76      684.69      6.12 o 
  -1   3   2     2916.75     3247.04     24.84 o 
   0   3   2     1808.86     1822.61     11.25 o 
   1   3   2      271.95      252.38      5.40 o 
   2   3   2      153.37      167.36      4.97 o 
   3   3   2      517.24      473.98      5.60 o 
   4   3   2      176.62      183.70      4.83 o 
   5   3   2       44.94       53.19      4.47 o 
   6   3   2       39.73       43.62      4.82 o 
   7   3   2      104.96      104.28      5.64 o 
   8   3   2       15.61       16.23      6.18 o 
   9   3   2       37.55       42.06      6.39 o 
  -8   4   2        0.03        6.09      8.74 o 
  -7   4   2        7.25       14.02      7.69 o 
  -6   4   2       10.30        6.13      6.95 o 
  -5   4   2        7.85        6.50      6.30 o 
  -4   4   2      178.86      172.00     13.21 o 
  -3   4   2      238.75      253.47      5.36 o 
  -2   4   2      358.03      358.34     10.48 o 
  -1   4   2     1761.97     2002.47     15.36 o 
   0   4   2       30.13       32.08      4.04 o 
   1   4   2     2322.29     2352.73     22.26 o 
   3   4   2       16.09       12.69      5.01 o 
   4   4   2      358.72      394.54      5.24 o 
   5   4   2       23.51       20.80      4.55 o 
   6   4   2      124.66      117.20      5.11 o 
   7   4   2       15.95       16.51      5.10 o 
   8   4   2       25.99       28.07      5.14 o 
   9   4   2       19.01       26.20      6.11 o 
  -8   5   2        7.38        5.68      9.19 o 
  -7   5   2       22.90       23.74      7.99 o 
  -6   5   2        0.08        9.19      7.03 o 
  -5   5   2       49.13       49.99      6.59 o 
  -4   5   2      189.54      192.54     10.62 o 
  -3   5   2        1.76        4.87      3.41 o 
  -2   5   2      496.05      519.97     18.15 o 
  -1   5   2      176.61      168.69      3.65 o 
   0   5   2     2251.10     2626.37     15.99 o 
   1   5   2       81.88       96.55      3.81 o 
   4   5   2      107.45      109.24      5.61 o 
   5   5   2        2.70        7.05      4.46 o 
   6   5   2      175.49      177.57      5.37 o 
   7   5   2        0.24       -0.31      4.35 o 
   8   5   2        1.79        3.53      5.23 o 
   9   5   2       11.49       14.20      6.09 o 
  -7   6   2        6.03        8.80      8.39 o 
  -6   6   2        0.01        3.94      7.30 o 
  -5   6   2        0.01        0.46      5.84 o 
  -4   6   2      165.73      154.79      9.25 o 
  -3   6   2        0.13        0.11      3.45 o 
  -2   6   2        6.70        6.73      3.21 o 
  -1   6   2        8.81        9.05      3.81 o 
   0   6   2      483.38      516.76      5.11 o 
   1   6   2       18.40       23.90      3.73 o 
   2   6   2      356.98      376.50      6.05 o 
   3   6   2       99.39       97.83      5.29 o 
   4   6   2      220.60      227.63     11.55 o 
   5   6   2      714.07      703.10     34.76 o 
   6   6   2       76.29       72.31      4.28 o 
   7   6   2        4.75        8.99      4.47 o 
   8   6   2        4.39        7.73      5.39 o 
   9   6   2        4.61        7.17      6.13 o 
  -7   7   2        7.24        9.25      9.02 o 
  -6   7   2        9.34       15.84      7.76 o 
  -5   7   2        6.53        9.06      5.32 o 
  -4   7   2        1.49        1.63      3.95 o 
  -3   7   2       15.19       16.25      3.58 o 
  -2   7   2      588.12      556.18     34.65 o 
  -1   7   2       64.43       66.45      4.16 o 
   0   7   2       80.88       70.77      4.04 o 
   1   7   2       44.01       45.19      4.05 o 
   2   7   2        2.95        2.61      4.00 o 
   3   7   2       90.48       93.08      5.50 o 
   4   7   2       22.22       24.16      5.47 o 
   5   7   2        1.03        3.58      4.19 o 
   6   7   2        1.06        1.89      4.20 o 
   7   7   2       30.34       24.47      4.59 o 
   8   7   2      109.07      110.15      5.68 o 
   9   7   2        3.58        6.12      6.11 o 
  -5   8   2       19.68       22.66      5.81 o 
  -4   8   2        1.79        5.65      5.52 o 
  -3   8   2        2.04        6.65      5.05 o 
  -2   8   2        1.71        1.38      4.68 o 
  -1   8   2      203.88      198.76     12.15 o 
   0   8   2      172.23      161.58      4.52 o 
   1   8   2        6.43        7.33      4.26 o 
   2   8   2     1780.14     1831.53     59.06 o 
   3   8   2       43.98       48.00      5.75 o 
   4   8   2        8.91       14.40      5.82 o 
   5   8   2      171.35      174.42      9.61 o 
   6   8   2       60.28       63.32      6.80 o 
   7   8   2       89.68       90.46      4.95 o 
   8   8   2        4.72        6.81      5.55 o 
   9   8   2       31.66       31.16      6.42 o 
  -5   9   2        9.17        6.12      6.39 o 
  -4   9   2        1.78        0.47      5.94 o 
  -3   9   2        1.39        4.16      5.77 o 
  -2   9   2       20.30       17.88      4.61 o 
  -1   9   2       29.17       28.98      4.67 o 
   0   9   2       88.83       85.00      4.63 o 
   1   9   2       81.19       87.40      4.55 o 
   2   9   2       10.47        9.94      4.50 o 
   3   9   2        4.13       -2.24      6.01 o 
   4   9   2        0.00        2.23      6.16 o 
   5   9   2      179.92      173.03      6.91 o 
   6   9   2       31.30       34.33      4.99 o 
   7   9   2        6.21        4.43      5.34 o 
   8   9   2       82.36       88.67      5.90 o 
  -4  10   2        4.72        5.73      6.65 o 
  -3  10   2       13.63       21.58      5.76 o 
  -2  10   2        0.95        1.22      5.62 o 
  -1  10   2      163.68      153.18      5.33 o 
   0  10   2       13.83       21.12      4.90 o 
   1  10   2       28.67       28.67      4.81 o 
   2  10   2      344.27      350.74      5.65 o 
   3  10   2        5.95       12.45      5.04 o 
   4  10   2       61.78       72.28      6.73 o 
   5  10   2      239.64      247.45      7.55 o 
   6  10   2       68.59       67.29      5.42 o 
   7  10   2       25.31       25.51      5.60 o 
   8  10   2       25.05       24.21      6.51 o 
  -4  11   2        7.58       15.74     11.74 o 
  -3  11   2        0.10        7.09      6.62 o 
  -2  11   2        4.68        4.78      6.24 o 
  -1  11   2        9.60       10.21      5.24 o 
   0  11   2       83.50       83.73      5.83 o 
   1  11   2        4.23        6.97      5.23 o 
   2  11   2       63.53       70.07      5.58 o 
   3  11   2       52.27       57.88      4.97 o 
   4  11   2        3.07        3.79      5.55 o 
   5  11   2      164.16      178.40      7.88 o 
   6  11   2        0.01        1.39      5.76 o 
   7  11   2       46.47       42.00      6.32 o 
  -2  12   2        0.09        1.68      6.59 o 
  -1  12   2       59.57       55.14      6.62 o 
   0  12   2        0.18       -0.26      5.85 o 
   1  12   2        1.19        8.01      5.96 o 
   2  12   2      295.11      310.66     11.07 o 
   3  12   2       11.34       11.52      6.09 o 
   4  12   2        0.04        0.08      6.15 o 
   5  12   2      124.78      131.95      6.90 o 
   6  12   2       42.47       42.26      6.97 o 
  -1  13   2        5.50        5.66      6.99 o 
   0  13   2       26.41       31.59      6.65 o 
   1  13   2        5.35        9.31      6.43 o 
   2  13   2       49.62       43.51      6.66 o 
   3  13   2        0.16        0.55      6.76 o 
   4  13   2       12.46       15.04      6.90 o 
   5  13   2       28.40       27.25      7.52 o 
  -3 -12   3        2.51        6.74      7.64 o 
  -2 -12   3        0.20        3.28      6.19 o 
  -1 -12   3        3.43        7.09      6.36 o 
  -5 -11   3        0.72        1.06      8.37 o 
  -4 -11   3        4.81        8.39      8.03 o 
  -3 -11   3        1.18        0.03      7.82 o 
  -2 -11   3       12.41        8.36      7.89 o 
  -1 -11   3        5.26        9.00      4.72 o 
   0 -11   3        0.00        4.41      4.78 o 
   1 -11   3        6.53        9.96      5.49 o 
  -7 -10   3      107.57      108.46      9.34 o 
  -6 -10   3       10.31       14.23      8.31 o 
  -5 -10   3        0.28        4.50      7.59 o 
  -4 -10   3       16.81       12.06      7.25 o 
  -3 -10   3       10.01       20.96      7.16 o 
  -2 -10   3       24.27       19.58      5.05 o 
  -1 -10   3       21.46       18.71      4.26 o 
   0 -10   3        8.31        8.19      4.29 o 
   1 -10   3        7.94        8.21      4.55 o 
   2 -10   3       58.11       52.93      4.95 o 
   3 -10   3        0.89        5.00      5.51 o 
  -7  -9   3        6.73       11.42      8.45 o 
  -6  -9   3        2.74        9.75      7.63 o 
  -5  -9   3       36.61       37.23      7.13 o 
  -4  -9   3       37.97       35.66      6.85 o 
  -3  -9   3        0.81        3.86      4.63 o 
  -2  -9   3        6.29        9.80      4.66 o 
  -1  -9   3       14.77       13.47      4.71 o 
   0  -9   3       32.17       33.36      3.95 o 
   1  -9   3       49.81       48.59      4.20 o 
   2  -9   3       17.14       21.08      4.58 o 
   3  -9   3        0.35        1.73      4.99 o 
   4  -9   3        4.18        7.17      5.71 o 
  -8  -8   3       15.93       23.01     10.00 o 
  -7  -8   3       27.97       22.40      8.94 o 
  -6  -8   3        4.72        8.11      7.16 o 
  -5  -8   3       11.42       12.82      6.66 o 
  -4  -8   3       63.76       66.02      6.41 o 
  -3  -8   3       51.66       46.96      4.41 o 
  -2  -8   3       22.09       22.41      4.40 o 
  -1  -8   3      800.37      784.24     21.26 o 
   0  -8   3       15.37       17.97      3.61 o 
   1  -8   3        4.32        5.53      3.78 o 
   2  -8   3      137.62      132.07      4.37 o 
   3  -8   3        3.04        4.21      4.51 o 
   4  -8   3        1.00        5.04      5.15 o 
   5  -8   3        1.00        2.63      5.74 o 
  -8  -7   3        6.23       11.10     10.43 o 
  -7  -7   3       37.24       37.31      8.54 o 
  -6  -7   3       34.21       25.39      6.88 o 
  -5  -7   3        5.01        6.53      6.31 o 
  -4  -7   3      133.20      141.56      6.23 o 
  -3  -7   3       25.09       25.57      4.14 o 
  -2  -7   3      425.71      418.27     16.41 o 
  -1  -7   3       45.43       48.25      4.20 o 
   0  -7   3        9.83       12.40      4.17 o 
   1  -7   3       15.23       16.65      3.51 o 
   2  -7   3        0.31        1.92      3.84 o 
   3  -7   3        0.09        2.15      4.02 o 
   4  -7   3        1.30        4.02      4.69 o 
   5  -7   3       21.13       16.56      5.34 o 
   6  -7   3        1.91        3.83      7.57 o 
  -9  -6   3       14.43       16.48      6.60 o 
  -8  -6   3        3.09        3.73      7.50 o 
  -7  -6   3       52.23       59.31      9.07 o 
  -6  -6   3       39.33       46.47      6.63 o 
  -5  -6   3       12.09       14.65      6.08 o 
  -4  -6   3      167.24      160.30      4.80 o 
  -3  -6   3      276.50      272.23     15.17 o 
  -2  -6   3       68.08       57.11      3.95 o 
  -1  -6   3      494.07      490.04     20.01 o 
   0  -6   3        3.07        1.54      3.66 o 
   1  -6   3      135.50      145.62      3.36 o 
   2  -6   3       91.67       93.52      3.70 o 
   3  -6   3        9.68        8.75      3.99 o 
   4  -6   3       72.69       81.44      4.56 o 
   5  -6   3        7.81        6.76      4.72 o 
   6  -6   3        4.23        2.76      5.85 o 
  -9  -5   3        9.10        8.12      6.72 o 
  -8  -5   3        1.02        4.99      7.52 o 
  -7  -5   3      292.10      319.17      9.79 o 
  -6  -5   3        0.22        1.55      7.03 o 
  -5  -5   3       10.99        9.46      5.69 o 
  -4  -5   3      287.41      286.27     12.97 o 
  -3  -5   3      241.15      240.73      4.22 o 
  -2  -5   3       59.49       64.04      3.77 o 
  -1  -5   3      232.33      214.92      8.35 o 
   0  -5   3      594.14      595.28     12.65 o 
   1  -5   3      300.95      306.68      7.13 o 
   2  -5   3       79.41       85.43      3.45 o 
   3  -5   3        5.22       12.86      5.30 o 
   4  -5   3        8.07       12.35      3.75 o 
   5  -5   3        0.03       -0.28      4.17 o 
   6  -5   3       11.88       14.53      5.11 o 
   7  -5   3        5.40        6.50      6.31 o 
  -9  -4   3        2.75        8.12      7.02 o 
  -8  -4   3       28.26       30.42      5.56 o 
  -7  -4   3        5.90        6.60      6.52 o 
  -6  -4   3       50.66       47.81      6.93 o 
  -5  -4   3        3.41        4.36      6.22 o 
  -4  -4   3      617.48      608.62     20.45 o 
  -3  -4   3      348.32      361.20      4.47 o 
  -2  -4   3       32.60       41.83      3.58 o 
  -1  -4   3     2750.84     2734.86    106.76 o 
   0  -4   3      200.15      227.76      9.60 o 
   1  -4   3      216.31      234.50      4.38 o 
   2  -4   3       46.66       45.49      3.30 o 
   3  -4   3       73.65       70.15      3.44 o 
   4  -4   3        8.13       11.94      3.90 o 
   5  -4   3       17.45       12.65      4.03 o 
   6  -4   3        8.07        8.59      4.71 o 
   7  -4   3        3.10        2.42      5.73 o 
  -9  -3   3        9.74       17.25      8.82 o 
  -8  -3   3        2.73        4.01      6.01 o 
  -7  -3   3       79.66       70.68      7.32 o 
  -6  -3   3      362.02      374.63      9.51 o 
  -5  -3   3        4.35        6.24      6.72 o 
  -4  -3   3      213.38      230.30      8.27 o 
  -3  -3   3      947.47      943.89     10.13 o 
  -2  -3   3     1188.34     1266.29     21.02 o 
  -1  -3   3      285.06      254.61      5.99 o 
   0  -3   3      129.61      127.23      3.65 o 
   1  -3   3       11.12       10.31      3.46 o 
   2  -3   3      181.68      196.07      3.23 o 
   3  -3   3      181.85      175.30      6.86 o 
   4  -3   3       24.64       26.88      3.62 o 
   5  -3   3        6.65        6.08      3.87 o 
   6  -3   3        0.15        0.55      4.65 o 
   7  -3   3        0.21        2.24      5.40 o 
   8  -3   3        4.22        8.36     10.40 o 
  -9  -2   3        4.61       11.13      9.77 o 
  -8  -2   3        7.72        7.15      7.68 o 
  -7  -2   3      179.52      183.13      6.37 o 
  -6  -2   3      133.00      128.29      6.98 o 
  -5  -2   3      367.78      378.22      9.49 o 
  -4  -2   3     1843.44     1926.36     17.63 o 
  -3  -2   3       37.97       41.44      3.85 o 
  -2  -2   3        2.34        2.16      3.52 o 
  -1  -2   3       11.40       10.15      3.39 o 
   0  -2   3      423.68      425.31      6.25 o 
   1  -2   3        9.76       10.44      3.42 o 
   2  -2   3       86.95       89.03      3.01 o 
   3  -2   3        0.24        0.84      3.10 o 
   4  -2   3        0.39        2.20      3.36 o 
   5  -2   3      413.09      382.58     21.63 o 
   6  -2   3       90.40       84.08      4.55 o 
   7  -2   3        1.52        3.53      5.18 o 
   8  -2   3        3.53        3.99     13.73 o 
  -9  -1   3        0.02       -4.53      8.87 o 
  -8  -1   3       17.24       18.00      7.68 o 
  -7  -1   3       30.38       31.05      6.84 o 
  -6  -1   3       39.41       39.61      5.56 o 
  -5  -1   3      268.94      283.32     10.79 o 
  -4  -1   3      134.82      134.67      7.87 o 
  -3  -1   3       58.12       70.60      4.34 o 
  -2  -1   3      302.02      317.96      4.86 o 
  -1  -1   3     3529.78     3261.12     14.88 o 
   0  -1   3      747.83      755.52     18.11 o 
   1  -1   3      614.51      665.38      5.51 o 
   2  -1   3        0.58       -0.37      2.81 o 
   3  -1   3       67.85       68.47      3.16 o 
   4  -1   3      281.09      284.61      4.21 o 
   5  -1   3      557.40      535.69     23.16 o 
   6  -1   3        4.90       10.18      4.43 o 
   7  -1   3        0.63        0.37      7.37 o 
   8  -1   3       12.42       11.78     13.13 o 
  -9   0   3        1.62        4.16      8.99 o 
  -8   0   3       25.38       27.13      7.87 o 
  -7   0   3        4.42        1.01      6.90 o 
  -6   0   3        1.81        5.98      6.14 o 
  -5   0   3       97.47       83.31      5.96 o 
  -4   0   3        3.38        5.07     10.69 o 
  -3   0   3      448.85      490.69      7.52 o 
  -2   0   3        2.26        5.44      4.49 o 
  -1   0   3      252.84      260.37      4.73 o 
   0   0   3     2469.62     2506.86     12.95 o 
   1   0   3      537.42      541.87      5.86 o 
   2   0   3     3723.76     3912.72     55.91 o 
   3   0   3      723.36      694.76     15.23 o 
   4   0   3      226.17      217.47      3.79 o 
   5   0   3      181.57      178.06      7.94 o 
   6   0   3       70.61       67.82      3.55 o 
   7   0   3        6.31        8.18      4.52 o 
   8   0   3       10.08       15.26     12.16 o 
   9   0   3       14.25       15.02     16.99 o 
  -9   1   3        0.42        3.60      9.27 o 
  -8   1   3        9.32        7.68      8.07 o 
  -7   1   3        5.87        9.81      7.01 o 
  -6   1   3      239.72      225.05      7.00 o 
  -5   1   3      515.63      522.64      7.13 o 
  -4   1   3      903.70      955.61      9.66 o 
  -2   1   3     1237.68     1302.91     24.31 o 
  -1   1   3       22.04       24.74      3.78 o 
   0   1   3      602.71      639.91      8.87 o 
   1   1   3     2329.21     2196.74     47.16 o 
   2   1   3      523.82      516.37      9.97 o 
   3   1   3      107.28      101.67      3.40 o 
   4   1   3       87.30       83.50      2.87 o 
   5   1   3        7.37        7.50      3.11 o 
   6   1   3       56.87       63.45      3.91 o 
   7   1   3      100.51      110.27      5.26 o 
   8   1   3       25.74       27.90      5.88 o 
   9   1   3       14.80       16.55     14.65 o 
  -8   2   3        0.19        1.02      8.32 o 
  -7   2   3       13.13       12.94      7.27 o 
  -6   2   3      132.38      124.37      6.77 o 
  -5   2   3       37.29       37.96      6.16 o 
  -4   2   3        6.95        3.12      5.42 o 
  -3   2   3      185.25      225.43      5.89 o 
  -2   2   3     1977.15     1871.53     20.05 o 
  -1   2   3       10.83        5.10      4.07 o 
   0   2   3     1470.91     1468.23      9.21 o 
   1   2   3     1564.36     1470.26     43.94 o 
   2   2   3       87.28       86.88      3.25 o 
   3   2   3      567.75      578.63     23.88 o 
   4   2   3       15.36       12.94      2.91 o 
   5   2   3      325.67      338.63     10.50 o 
   6   2   3       78.85       78.53      4.80 o 
   7   2   3       59.75       66.10      5.36 o 
   8   2   3       11.01       13.46      6.09 o 
   9   2   3        0.39        2.88      6.73 o 
  -8   3   3        6.24       13.60      8.46 o 
  -7   3   3        1.19        8.33      7.56 o 
  -6   3   3        0.04        0.32      6.79 o 
  -5   3   3       14.31       21.47      6.16 o 
  -4   3   3       97.14       87.86      5.88 o 
  -3   3   3      260.39      235.26      5.17 o 
  -2   3   3       78.15       97.80      4.38 o 
  -1   3   3       68.80       68.37      4.24 o 
   0   3   3      111.14       91.35      4.05 o 
   1   3   3      607.33      615.08      7.89 o 
   2   3   3        6.99        7.67      3.24 o 
   3   3   3      195.22      198.12     10.19 o 
   4   3   3     1256.96     1263.49     69.60 o 
   5   3   3       17.09       21.17      4.38 o 
   6   3   3       61.79       62.89      5.03 o 
   7   3   3        0.62        2.05      5.70 o 
   8   3   3       32.94       33.60      5.99 o 
   9   3   3       20.09       17.30      7.22 o 
  -8   4   3        0.82        2.95      7.62 o 
  -7   4   3       28.22       27.84      7.82 o 
  -6   4   3        1.50       12.81      7.02 o 
  -5   4   3       11.01       16.03      6.44 o 
  -4   4   3       56.85       52.68      5.91 o 
  -3   4   3       86.54       85.88      4.33 o 
  -2   4   3      691.62      744.85     10.44 o 
  -1   4   3      361.32      355.06     14.76 o 
   0   4   3     8052.05     8731.32     83.34 o 
   1   4   3        9.84       14.27      4.90 o 
   2   4   3      410.00      437.42      6.59 o 
   3   4   3     3594.04     3341.31     20.24 o 
   4   4   3        0.24        5.50      4.38 o 
   5   4   3       76.28       65.01      4.50 o 
   6   4   3        0.09        0.23      4.83 o 
   7   4   3      106.44      113.94      5.80 o 
   8   4   3        3.36        2.32      6.23 o 
   9   4   3        1.16        4.27      5.71 o 
  -7   5   3       14.24       15.64      8.09 o 
  -6   5   3        5.81        9.96      7.25 o 
  -5   5   3       50.95       58.45      6.78 o 
  -4   5   3       76.89       75.52      5.07 o 
  -3   5   3        7.47       10.82      4.56 o 
  -2   5   3      311.11      310.74      8.86 o 
  -1   5   3     1058.44     1072.84     23.33 o 
   0   5   3      194.15      178.69      6.25 o 
   1   5   3       79.49       93.05      7.77 o 
   2   5   3      248.95      218.05      5.48 o 
   3   5   3      431.53      415.31     14.41 o 
   4   5   3       15.07       15.48      4.85 o 
   5   5   3        0.26       -2.05      4.91 o 
   6   5   3      295.54      296.26     23.26 o 
   7   5   3        6.35        7.86      5.93 o 
   8   5   3       50.11       46.44      6.47 o 
   9   5   3        0.41        4.31      6.05 o 
  -7   6   3        7.84       15.87      8.45 o 
  -6   6   3        1.43        4.59      7.47 o 
  -5   6   3       17.96       21.23      6.74 o 
  -4   6   3       53.61       54.50      4.78 o 
  -3   6   3      968.71     1011.90     34.40 o 
  -2   6   3      578.91      592.84     16.30 o 
  -1   6   3      227.87      241.19      4.70 o 
   0   6   3     1491.35     1548.31     36.42 o 
   1   6   3      588.99      633.64      9.77 o 
   2   6   3       17.03       15.42      8.74 o 
   3   6   3      121.81      107.32      5.44 o 
   4   6   3      669.51      615.89     22.79 o 
   5   6   3      109.46      101.04      5.42 o 
   6   6   3      106.04       89.66      5.31 o 
   7   6   3        8.94       10.20      5.83 o 
   8   6   3       45.72       46.54      5.35 o 
   9   6   3       69.67       75.29      5.99 o 
  -7   7   3        2.74       -0.93      9.09 o 
  -6   7   3        5.97       -1.41      7.87 o 
  -5   7   3        0.01        2.13      5.77 o 
  -4   7   3       64.54       76.11      5.37 o 
  -3   7   3        4.61        3.56      3.68 o 
  -2   7   3       66.92       63.27      3.53 o 
  -1   7   3       44.00       38.58      4.33 o 
   0   7   3       40.03       38.00      3.99 o 
   1   7   3      325.89      307.16      4.92 o 
   2   7   3      855.11      868.78      6.91 o 
   4   7   3      118.20      111.73      5.90 o 
   5   7   3       14.25       12.30      5.09 o 
   6   7   3        5.68        4.01      4.08 o 
   7   7   3       31.60       24.83      4.86 o 
   8   7   3       95.75       94.70      5.54 o 
   9   7   3       11.47       13.84      6.23 o 
  -6   8   3        0.06        2.17      8.44 o 
  -5   8   3       51.65       58.91      5.87 o 
  -4   8   3        0.99        1.48      5.38 o 
  -3   8   3       29.84       28.32      3.91 o 
  -2   8   3       63.09       65.16      4.58 o 
  -1   8   3       44.58       44.96      4.61 o 
   0   8   3      228.10      238.44      4.78 o 
   1   8   3       26.83       27.76      4.32 o 
   2   8   3      209.58      236.82      5.18 o 
   3   8   3      766.87      783.48     16.85 o 
   4   8   3      172.27      167.87     10.64 o 
   5   8   3       62.99       64.98      4.49 o 
   6   8   3      120.65      121.62      4.68 o 
   7   8   3       25.43       26.81      5.17 o 
   8   8   3        7.58       13.19      5.75 o 
   9   8   3       11.44       15.59      6.90 o 
  -5   9   3       32.41       21.57      9.46 o 
  -4   9   3        0.36        2.63      5.51 o 
  -3   9   3        0.05       -1.36      5.76 o 
  -2   9   3      126.86      129.52      5.35 o 
  -1   9   3      146.79      143.96      5.11 o 
   0   9   3       83.08       91.36      4.66 o 
   1   9   3       55.91       57.07      4.71 o 
   2   9   3       25.26       25.83      4.78 o 
   3   9   3       15.49       23.19      5.02 o 
   4   9   3      211.38      224.09      6.67 o 
   5   9   3       42.03       45.57      4.66 o 
   6   9   3        2.26        0.24      4.79 o 
   7   9   3       21.20       24.51      5.02 o 
   8   9   3        8.30        5.08      6.14 o 
  -5  10   3        0.36        0.94     10.23 o 
  -4  10   3        3.21        2.75      6.13 o 
  -3  10   3       18.21       17.99      5.98 o 
  -2  10   3       16.48       18.54      5.57 o 
  -1  10   3       11.18       11.72      5.33 o 
   0  10   3      126.42      125.81      9.47 o 
   1  10   3       74.18       71.51      5.07 o 
   2  10   3       36.78       39.40      5.12 o 
   3  10   3       95.07       94.78      5.59 o 
   4  10   3       58.84       70.83      5.64 o 
   5  10   3       45.79       51.47      5.02 o 
   6  10   3       60.18       57.01      5.06 o 
   7  10   3        1.90       -0.25      5.73 o 
   8  10   3       34.93       37.01      6.72 o 
  -4  11   3        2.70        2.93     11.68 o 
  -3  11   3        4.24        2.93      6.36 o 
  -2  11   3       19.57       21.40      6.17 o 
  -1  11   3        8.35       13.42      5.83 o 
   0  11   3       51.17       50.22      5.42 o 
   1  11   3        9.47       11.57      5.41 o 
   2  11   3       36.48       39.61      5.59 o 
   3  11   3        0.26        3.56      5.71 o 
   4  11   3       14.97       22.11      6.02 o 
   5  11   3       35.19       34.34      4.93 o 
   6  11   3        0.13        4.29      5.74 o 
   7  11   3        0.00        1.38      6.21 o 
  -3  12   3        3.23        8.71      7.14 o 
  -2  12   3        0.81        4.96      6.84 o 
  -1  12   3       18.26       19.44      6.05 o 
   0  12   3       23.17       21.53      5.85 o 
   1  12   3        2.13        2.84      6.31 o 
   2  12   3      143.81      129.02      8.07 o 
   3  12   3      144.17      151.98      9.57 o 
   4  12   3       39.54       42.24      6.66 o 
   5  12   3       22.95       20.64      5.43 o 
   6  12   3       31.89       39.06      6.03 o 
   7  12   3        9.29       12.26      6.77 o 
  -1  13   3        6.73        9.26      7.22 o 
   0  13   3        0.41        5.81      6.50 o 
   1  13   3        9.15        8.58      6.34 o 
   2  13   3        1.35        2.75      6.50 o 
   3  13   3       18.77       24.03      6.92 o 
   4  13   3        6.15        5.06      7.14 o 
   5  13   3       10.68        9.09      5.97 o 
   2  14   3       61.16       63.70      7.13 o 
   3  14   3        4.04        6.66      7.60 o 
  -5 -11   4       33.82       34.23      8.93 o 
  -4 -11   4       18.97       19.61      8.59 o 
  -3 -11   4        9.32       12.69      8.22 o 
  -2 -11   4        4.34        8.40      5.42 o 
  -1 -11   4        4.31        7.19      4.64 o 
   0 -11   4        0.00        3.34      5.09 o 
  -6 -10   4       57.75       57.60      9.90 o 
  -5 -10   4       35.96       36.15      9.03 o 
  -4 -10   4        0.78        1.28      7.73 o 
  -3 -10   4       92.78       98.84      5.53 o 
  -2 -10   4        3.21        2.73      5.31 o 
  -1 -10   4        0.23        2.49      5.39 o 
   0 -10   4        3.11        3.74      4.52 o 
   1 -10   4        0.41        2.29      4.79 o 
   2 -10   4       13.40       14.69      5.59 o 
  -7  -9   4       31.04       39.41     10.09 o 
  -6  -9   4        8.27       14.39      9.08 o 
  -5  -9   4        3.40        4.93      7.44 o 
  -4  -9   4       35.84       37.93      7.15 o 
  -3  -9   4       18.71       17.94      4.57 o 
  -2  -9   4       16.92       20.54      4.96 o 
  -1  -9   4       86.05       84.90      6.01 o 
   0  -9   4        1.31        4.41      4.07 o 
   1  -9   4       32.92       32.96      4.52 o 
   2  -9   4        2.23        4.78      4.43 o 
   3  -9   4        0.46        1.91      5.09 o 
  -7  -8   4       15.26       11.17      9.40 o 
  -6  -8   4        8.37        6.44      7.55 o 
  -5  -8   4       38.06       32.95      7.87 o 
  -4  -8   4        5.70        8.75      4.72 o 
  -3  -8   4       59.92       53.52      4.63 o 
  -2  -8   4      206.39      183.23      4.88 o 
  -1  -8   4       22.98       28.79      4.64 o 
   0  -8   4      171.81      154.93      5.44 o 
   1  -8   4        2.29        2.58      3.97 o 
   2  -8   4        5.48        9.46      4.38 o 
   3  -8   4       19.94       16.39      4.63 o 
   4  -8   4        1.22        1.40      5.45 o 
  -8  -7   4        4.98        0.10     10.02 o 
  -7  -7   4        2.71        8.95      8.83 o 
  -6  -7   4       20.88       16.93      8.08 o 
  -5  -7   4       71.17       73.72      6.78 o 
  -4  -7   4       89.88       81.81      6.28 o 
  -3  -7   4        2.42       10.73      4.34 o 
  -2  -7   4       66.96       64.50      4.46 o 
  -1  -7   4        1.02        2.82      4.38 o 
   0  -7   4        3.68        2.49      4.37 o 
   1  -7   4       41.67       39.58      3.69 o 
   2  -7   4       67.67       77.08      4.02 o 
   3  -7   4       21.78       20.38      4.39 o 
   4  -7   4       51.45       48.81      4.75 o 
   5  -7   4        0.00       -0.43      5.65 o 
  -8  -6   4        0.24        1.35     10.37 o 
  -7  -6   4       32.76       44.14      9.38 o 
  -6  -6   4      121.51      135.31      8.11 o 
  -5  -6   4      156.78      144.13      6.68 o 
  -4  -6   4       39.71       37.35      4.52 o 
  -3  -6   4      114.87      112.80      6.48 o 
  -2  -6   4        0.00        1.40      4.11 o 
  -1  -6   4      128.94      121.97      4.84 o 
   0  -6   4        0.64        2.38      4.13 o 
   1  -6   4      109.79      109.73      7.44 o 
   2  -6   4      150.11      145.60      4.77 o 
   3  -6   4        0.28        4.55      4.02 o 
   4  -6   4        0.29       -1.91      4.29 o 
   5  -6   4        0.20        2.16      5.03 o 
   6  -6   4        2.46        3.92      5.56 o 
  -9  -5   4        1.12        4.47     14.38 o 
  -8  -5   4       13.36       15.01      7.87 o 
  -7  -5   4       14.08       13.24      8.95 o 
  -6  -5   4        4.95        5.57      8.09 o 
  -5  -5   4       18.26       16.11      6.75 o 
  -4  -5   4       29.10       23.00      4.26 o 
  -3  -5   4      314.57      301.51     10.03 o 
  -2  -5   4      119.88      108.99      4.27 o 
  -1  -5   4      147.42      144.38      4.21 o 
   0  -5   4      152.68      153.33      4.14 o 
   1  -5   4      219.78      224.00      4.89 o 
   2  -5   4       12.18       11.64      3.48 o 
   3  -5   4       28.84       31.12      3.89 o 
   4  -5   4        0.51        0.74      4.19 o 
   5  -5   4       10.28        9.06      4.60 o 
   6  -5   4        6.24        6.71      5.12 o 
  -9  -4   4        1.74        8.35      7.92 o 
  -8  -4   4        6.65        7.54      8.34 o 
  -7  -4   4       11.71       13.28      9.29 o 
  -6  -4   4        6.56        4.83      7.80 o 
  -5  -4   4        5.35        4.66      6.33 o 
  -4  -4   4       71.55       62.90      4.24 o 
  -3  -4   4      436.55      417.75     11.84 o 
  -2  -4   4       44.10       53.22      3.77 o 
  -1  -4   4      220.41      203.08      4.44 o 
   0  -4   4       15.78       14.79      3.39 o 
   1  -4   4      512.03      506.64      4.89 o 
   2  -4   4      101.34       98.81      3.34 o 
   3  -4   4      129.09      126.49      3.84 o 
   4  -4   4      110.89      112.31      4.05 o 
   5  -4   4        3.80        6.02      4.24 o 
   6  -4   4        2.25        1.11      4.84 o 
   7  -4   4        4.93        7.38      5.96 o 
  -9  -3   4        5.89        3.66      9.16 o 
  -8  -3   4       59.09       62.68      6.36 o 
  -7  -3   4       90.46      101.12     10.73 o 
  -6  -3   4      145.04      147.95      8.66 o 
  -5  -3   4      110.06      117.64      7.22 o 
  -4  -3   4     1034.29     1022.30     14.61 o 
  -3  -3   4       86.35       76.64      4.07 o 
  -2  -3   4        3.14        2.75      3.50 o 
  -1  -3   4       95.57       93.20      3.69 o 
   0  -3   4      507.13      517.33     14.37 o 
   1  -3   4       44.59       44.87      3.68 o 
   2  -3   4       14.82       18.79      2.89 o 
   3  -3   4      304.69      298.15      5.59 o 
   4  -3   4        1.89        2.85      3.59 o 
   5  -3   4       32.66       32.34      4.11 o 
   6  -3   4        1.85        3.97      4.65 o 
   7  -3   4       32.81       29.34      5.61 o 
  -9  -2   4        0.00        4.13      9.04 o 
  -8  -2   4       41.21       44.86      7.91 o 
  -7  -2   4       56.44       56.97      9.12 o 
  -6  -2   4        0.02        1.14      9.04 o 
  -5  -2   4      839.19      863.40     11.95 o 
  -4  -2   4      647.84      626.74     16.95 o 
  -3  -2   4       80.01       86.96      4.18 o 
  -2  -2   4      568.45      557.63      5.18 o 
  -1  -2   4     1841.14     1780.29     30.02 o 
   0  -2   4      380.34      397.72      4.33 o 
   1  -2   4     1358.69     1470.20     31.17 o 
   2  -2   4      440.86      460.62      4.02 o 
   3  -2   4       57.62       59.63      3.21 o 
   4  -2   4      244.34      256.26      7.40 o 
   5  -2   4        2.99        3.57      3.87 o 
   6  -2   4       12.66       17.54      4.71 o 
   7  -2   4        1.38        2.03      5.09 o 
   8  -2   4        5.04        5.88      9.49 o 
  -9  -1   4        0.11        3.99      9.15 o 
  -8  -1   4       38.04       48.79      7.99 o 
  -7  -1   4       67.70       65.38      7.11 o 
  -6  -1   4       18.18       16.51      8.50 o 
  -5  -1   4       84.32       88.03      9.55 o 
  -4  -1   4       82.51       86.55      5.23 o 
  -3  -1   4      249.82      257.30      5.06 o 
  -2  -1   4      104.80      115.88      4.16 o 
  -1  -1   4      259.08      295.23      4.48 o 
   0  -1   4      416.53      434.26      7.44 o 
   1  -1   4       15.58        1.68      3.43 o 
   2  -1   4     2619.69     2737.43     36.81 o 
   3  -1   4      135.87      130.15      3.39 o 
   4  -1   4       23.09       22.86      3.29 o 
   5  -1   4       10.79        8.12      3.65 o 
   6  -1   4        3.96        4.43      4.40 o 
   7  -1   4       13.04       10.56      5.07 o 
   8  -1   4        9.63       12.14      8.39 o 
  -9   0   4        0.00       -1.06      9.23 o 
  -8   0   4        5.15        3.04      7.94 o 
  -7   0   4       18.11       25.12      6.06 o 
  -6   0   4       14.47       14.26      6.24 o 
  -4   0   4     2561.28     2614.96     69.39 o 
  -3   0   4       43.34       39.52      4.92 o 
  -2   0   4        9.83        7.95      3.77 o 
  -1   0   4     1113.21     1115.55      7.16 o 
   0   0   4      562.03      563.36      5.13 o 
   1   0   4     8963.76     9247.32     93.77 o 
   2   0   4       31.46       44.98      6.37 o 
   3   0   4       57.05       55.46      3.03 o 
   4   0   4      292.82      278.95     10.35 o 
   5   0   4      133.37      131.00      4.91 o 
   6   0   4        8.57        7.35      4.43 o 
   7   0   4        0.61        0.99      6.40 o 
   8   0   4       78.61       83.72     12.10 o 
  -9   1   4        0.44        7.53      9.55 o 
  -8   1   4       20.02       15.46      8.09 o 
  -7   1   4       45.33       35.48      7.14 o 
  -6   1   4        1.58        1.27      6.39 o 
  -5   1   4      200.71      195.07      6.46 o 
  -3   1   4       63.48       74.45      5.91 o 
  -2   1   4        0.39        1.75      4.42 o 
  -1   1   4     1481.53     1411.00     12.21 o 
   0   1   4       18.44       10.99      3.30 o 
   1   1   4       67.99       66.33      3.82 o 
   2   1   4       77.71       72.96      3.68 o 
   3   1   4        4.93        4.70      3.14 o 
   4   1   4       27.40       29.32      3.37 o 
   5   1   4      558.82      546.63     11.89 o 
   6   1   4       47.96       49.05      4.17 o 
   7   1   4       59.29       60.87      6.51 o 
   8   1   4       10.52       12.33     10.78 o 
   9   1   4        0.00        7.21     14.43 o 
  -8   2   4        8.03       11.12      8.32 o 
  -7   2   4       14.03       22.92      7.35 o 
  -6   2   4       36.25       28.42      5.73 o 
  -5   2   4       20.02       15.89      5.99 o 
  -4   2   4      130.90      118.66      5.15 o 
  -3   2   4      289.84      300.84     12.30 o 
  -2   2   4     2309.81     2231.20     77.82 o 
  -1   2   4      221.00      252.37      4.66 o 
   0   2   4        0.93        1.69      3.33 o 
   1   2   4      183.93      146.16      3.68 o 
   2   2   4     2706.09     2536.68     93.78 o 
   3   2   4        0.45        0.91      3.02 o 
   4   2   4      173.48      168.36      4.12 o 
   5   2   4      957.37      885.00     15.70 o 
   6   2   4        0.01        0.66      4.85 o 
   7   2   4       52.89       55.29      8.46 o 
   8   2   4        0.80        3.96     10.41 o 
   9   2   4        0.28       -0.71     13.24 o 
  -8   3   4       15.96       21.13      8.69 o 
  -7   3   4       15.21       19.42      7.50 o 
  -6   3   4       70.55       65.60      6.87 o 
  -5   3   4        0.97        0.17      6.17 o 
  -4   3   4      297.51      305.82      6.65 o 
  -3   3   4      681.35      694.52     10.53 o 
  -2   3   4      119.72      117.89      4.46 o 
  -1   3   4      807.46      834.33      9.34 o 
   0   3   4      262.20      256.57      4.30 o 
   1   3   4     1372.23     1364.95     38.88 o 
   2   3   4       71.07       61.84      3.33 o 
   3   3   4      556.93      538.79     10.52 o 
   4   3   4      307.57      280.33      9.72 o 
   5   3   4      118.56      113.95      5.93 o 
   6   3   4       13.65       14.16      4.71 o 
   7   3   4       88.56       94.47      5.42 o 
   8   3   4        0.01        3.02      9.34 o 
   9   3   4        1.36        7.99     12.10 o 
  -8   4   4        2.72        7.95      8.99 o 
  -7   4   4        5.27        8.23      7.84 o 
  -6   4   4       23.69       27.40      7.11 o 
  -5   4   4       10.79       17.14      6.51 o 
  -4   4   4        4.79        5.66      5.91 o 
  -3   4   4       66.25       76.06      4.31 o 
  -2   4   4       67.91       70.78      4.41 o 
  -1   4   4       36.45       44.87      4.03 o 
   0   4   4       55.80       61.69      4.23 o 
   1   4   4      120.96      163.84      4.75 o 
   2   4   4       35.77       32.43      3.56 o 
   3   4   4       19.16       21.99      5.35 o 
   4   4   4      567.74      553.87      7.45 o 
   5   4   4       22.65       31.00      4.41 o 
   6   4   4       79.91       80.92      4.94 o 
   7   4   4      198.31      213.49     15.60 o 
   8   4   4        3.93        7.71      6.20 o 
   9   4   4        0.56       -0.96     10.89 o 
  -7   5   4       24.71       30.45      8.25 o 
  -6   5   4       24.18       28.14      7.40 o 
  -5   5   4        7.46       11.93      6.73 o 
  -4   5   4      607.30      605.10      7.87 o 
  -3   5   4      166.52      166.87      4.39 o 
  -2   5   4      194.18      202.79      4.11 o 
  -1   5   4      962.41      997.96     21.95 o 
   0   5   4      135.44      124.50      4.18 o 
   1   5   4      552.43      582.48      6.85 o 
   2   5   4       10.66       12.02      4.98 o 
   3   5   4       59.34       54.02      5.42 o 
   4   5   4      378.97      372.18      6.78 o 
   5   5   4        0.02       -0.20      4.98 o 
   6   5   4        1.26        4.08      4.95 o 
   7   5   4       75.79       83.65      5.83 o 
   8   5   4        0.97        1.41      6.28 o 
   9   5   4       28.26       30.78      7.35 o 
  -7   6   4        1.91        0.57      8.64 o 
  -6   6   4       12.51       11.25      7.61 o 
  -5   6   4       11.28        7.00      6.02 o 
  -4   6   4      191.93      181.20      8.10 o 
  -3   6   4      140.38      125.66      4.64 o 
  -2   6   4       95.55       91.47      3.89 o 
  -1   6   4       35.55       32.77      3.38 o 
   0   6   4     1126.44     1115.92     48.69 o 
   1   6   4       28.43       29.07      5.00 o 
   2   6   4      207.78      194.30      4.88 o 
   3   6   4     1678.56     1589.24     11.39 o 
   4   6   4       68.67       62.50      5.81 o 
   5   6   4       43.26       40.06      5.12 o 
   6   6   4       17.59       22.49      5.30 o 
   7   6   4       18.43       17.73      5.59 o 
   8   6   4       16.74       17.59      6.50 o 
   9   6   4        1.59        3.98      6.03 o 
  -7   7   4        9.37       18.41      9.14 o 
  -6   7   4        0.52        1.70      8.07 o 
  -5   7   4       18.67       27.10      7.30 o 
  -4   7   4       35.38       42.19      4.96 o 
  -3   7   4        3.33        4.20      4.09 o 
  -2   7   4       51.78       47.70      3.80 o 
  -1   7   4       27.02       25.67      3.27 o 
   0   7   4       34.84       38.43      4.40 o 
   1   7   4        4.18        3.50      4.20 o 
   2   7   4       94.42       93.17      5.39 o 
   3   7   4      121.04       96.59      5.65 o 
   4   7   4        0.01        2.51      5.69 o 
   5   7   4       52.22       45.61      6.17 o 
   6   7   4      117.39      126.51      8.21 o 
   7   7   4        5.08        8.81      6.50 o 
   8   7   4       26.53       24.46      5.18 o 
   9   7   4        3.28        8.27      6.16 o 
  -6   8   4        0.03        5.34      8.52 o 
  -5   8   4        9.98       11.11      6.30 o 
  -4   8   4        2.46        1.03      4.94 o 
  -3   8   4       43.53       41.87      4.30 o 
  -2   8   4       43.59       35.58      3.87 o 
  -1   8   4      273.71      278.82      5.23 o 
   0   8   4     1250.05     1287.34     10.15 o 
   1   8   4       79.00       73.60      4.56 o 
   2   8   4      180.39      179.32     11.13 o 
   3   8   4      318.57      306.98      6.45 o 
   4   8   4       83.80       77.34      6.06 o 
   5   8   4      235.88      219.09      6.89 o 
   6   8   4       34.09       30.53      6.80 o 
   7   8   4       36.27       33.25      5.07 o 
   8   8   4        0.10       -0.10      5.80 o 
   9   8   4       39.41       44.81     10.39 o 
  -5   9   4        0.38        3.67      6.37 o 
  -4   9   4        4.55        4.50      5.05 o 
  -3   9   4       24.21       19.47      6.29 o 
  -2   9   4       15.69       15.02      5.45 o 
  -1   9   4        6.56       14.36      4.91 o 
   0   9   4       82.57       75.64      4.91 o 
   1   9   4       83.57       64.01      4.88 o 
   2   9   4        0.11        2.85      4.93 o 
   3   9   4       11.19       13.13      4.03 o 
   4   9   4        4.84        6.96      4.03 o 
   5   9   4        9.84        7.42      4.60 o 
   6   9   4       46.05       56.23      5.04 o 
   7   9   4        1.47        0.19      5.42 o 
   8   9   4      115.39      109.09      6.96 o 
  -5  10   4        0.02        1.42     11.01 o 
  -4  10   4        0.44        4.41      7.92 o 
  -3  10   4       26.14       24.36      6.70 o 
  -2  10   4        0.16        3.47      5.31 o 
  -1  10   4       38.77       32.00      4.81 o 
   0  10   4      204.52      202.96     13.49 o 
   1  10   4        6.50        4.86      5.03 o 
   2  10   4      172.56      191.63      8.46 o 
   3  10   4      202.12      207.49      9.76 o 
   4  10   4        8.29       10.68      4.75 o 
   5  10   4       15.00       14.41      4.93 o 
   6  10   4      205.93      211.47      9.66 o 
   7  10   4       70.31       75.41      8.77 o 
   8  10   4        0.03       -1.47      6.48 o 
  -4  11   4        6.42        3.48      8.93 o 
  -3  11   4       12.10       17.97      7.28 o 
  -2  11   4       14.73       14.02      6.16 o 
  -1  11   4        6.64        8.20      5.87 o 
   0  11   4      119.68      122.48     12.12 o 
   1  11   4       32.91       44.07      5.69 o 
   2  11   4        6.68        6.92      5.68 o 
   3  11   4      255.67      243.17     14.29 o 
   4  11   4       29.57       25.94      4.93 o 
   5  11   4       96.57       95.29      5.52 o 
   6  11   4       65.84       75.90      7.60 o 
   7  11   4        2.58        3.66      6.16 o 
  -3  12   4        6.54        5.87      7.85 o 
  -2  12   4        0.07        2.96      6.42 o 
  -1  12   4        8.14       10.87      6.46 o 
   0  12   4       78.00       78.80      6.76 o 
   1  12   4        5.95       10.13      6.10 o 
   2  12   4       59.42       73.26      6.19 o 
   3  12   4      167.81      159.84      6.90 o 
   4  12   4        4.18        7.43      5.24 o 
   5  12   4       10.11        7.21      5.82 o 
   6  12   4       56.45       60.00      6.28 o 
   7  12   4        2.88       -1.78      6.72 o 
  -1  13   4       11.54       10.30      6.76 o 
   0  13   4       68.79       73.91      7.50 o 
   1  13   4       26.11       25.87      6.61 o 
   2  13   4        3.21        0.11      6.81 o 
   3  13   4       19.63       29.44      5.42 o 
   4  13   4        0.97        4.09      5.72 o 
   5  13   4       13.23       17.42      6.40 o 
   6  13   4        2.68       15.71      9.72 o 
   1  14   4        0.08        1.87      9.48 o 
   2  14   4        1.24        3.68      7.49 o 
   3  14   4       57.45       50.05      6.09 o 
  -3 -11   5        4.96        1.48      6.38 o 
  -2 -11   5        2.09        3.60      6.33 o 
  -1 -11   5        0.62        2.40      6.44 o 
  -5 -10   5        0.14        5.17      9.72 o 
  -4 -10   5       27.08       24.36      8.25 o 
  -3 -10   5       12.63       10.94      5.31 o 
  -2 -10   5        0.61       -0.52      5.66 o 
  -1 -10   5        0.01        1.79      5.32 o 
   0 -10   5       33.20       35.44      4.86 o 
   1 -10   5        8.39        6.73      5.29 o 
  -6  -9   5       19.69       13.52      8.66 o 
  -5  -9   5        7.15       13.18      8.04 o 
  -4  -9   5        5.90        7.66      5.47 o 
  -3  -9   5        0.21        0.04      5.26 o 
  -2  -9   5        1.86       -0.60      4.80 o 
  -1  -9   5       19.62       19.84      5.31 o 
   0  -9   5        8.43        6.06      4.34 o 
   1  -9   5        6.09        6.31      4.56 o 
   2  -9   5        0.00        3.88      4.94 o 
   3  -9   5        0.16        2.94      5.62 o 
  -7  -8   5       20.47       16.07      8.92 o 
  -6  -8   5       46.17       41.87      9.05 o 
  -5  -8   5        7.30        7.26      7.47 o 
  -4  -8   5        6.10        6.24      5.03 o 
  -3  -8   5       74.02       82.68      7.21 o 
  -2  -8   5       23.15       20.16      4.82 o 
  -1  -8   5      112.37      109.91      8.45 o 
   0  -8   5      101.47       99.98      5.13 o 
   1  -8   5        5.62        6.26      4.15 o 
   2  -8   5       43.63       44.49      4.45 o 
   3  -8   5        1.70        4.64      5.03 o 
   4  -8   5        0.20       -0.01      5.88 o 
  -8  -7   5       21.06       17.27     10.68 o 
  -7  -7   5        5.68        6.38      9.26 o 
  -6  -7   5       60.63       59.53      8.61 o 
  -5  -7   5       49.38       51.25      5.06 o 
  -4  -7   5       31.85       33.32      4.80 o 
  -3  -7   5       95.44       88.51      4.95 o 
  -2  -7   5       23.84       20.61      4.56 o 
  -1  -7   5        0.59        4.96      4.60 o 
   0  -7   5        1.08        2.47      4.59 o 
   1  -7   5       67.98       64.90      3.89 o 
   2  -7   5       14.40       12.41      4.10 o 
   3  -7   5        2.15       -2.18      4.45 o 
   4  -7   5        0.17        3.55      5.09 o 
   5  -7   5        8.58        9.54      5.95 o 
  -8  -6   5        0.04        1.61     11.02 o 
  -7  -6   5        2.13        2.78      8.73 o 
  -6  -6   5       35.53       39.60      8.20 o 
  -5  -6   5       23.65       21.90      5.25 o 
  -4  -6   5       24.30       23.83      4.50 o 
  -3  -6   5      148.44      137.97      4.78 o 
  -2  -6   5       97.75       84.53      4.43 o 
  -1  -6   5      386.09      391.55     14.15 o 
   0  -6   5      341.95      322.61      7.12 o 
   1  -6   5       83.19       85.42      4.57 o 
   2  -6   5        8.39       16.16      3.72 o 
   3  -6   5       62.86       66.78      4.35 o 
   4  -6   5       34.67       37.65      4.73 o 
   5  -6   5        0.24        3.81      5.37 o 
  -8  -5   5        1.78        6.80     11.28 o 
  -7  -5   5       47.38       51.67      9.33 o 
  -6  -5   5      141.72      133.73      8.76 o 
  -5  -5   5       37.93       38.37      5.04 o 
  -4  -5   5        0.54       -0.26      4.73 o 
  -3  -5   5       13.82       14.85      4.13 o 
  -2  -5   5      484.75      461.54     19.61 o 
  -1  -5   5       17.49       20.85      4.05 o 
   0  -5   5       10.41       14.19      4.05 o 
   1  -5   5        3.57        8.96      4.69 o 
   2  -5   5       39.06       49.59      3.59 o 
   3  -5   5        0.05        2.81      3.70 o 
   4  -5   5       16.84       13.47      4.31 o 
   5  -5   5       19.79       21.29      4.94 o 
   6  -5   5        9.80       13.24      5.67 o 
  -8  -4   5       15.19       17.79      8.49 o 
  -7  -4   5        3.25        6.02      9.59 o 
  -6  -4   5      127.72      142.69      8.54 o 
  -5  -4   5       22.42       19.61      4.75 o 
  -4  -4   5       27.00       29.50      4.56 o 
  -3  -4   5      444.00      433.50      5.16 o 
  -2  -4   5      125.07      130.42      4.15 o 
  -1  -4   5      206.25      226.86      5.96 o 
   0  -4   5      104.23      115.10      4.03 o 
   1  -4   5       48.69       38.06      4.01 o 
   2  -4   5        0.86        1.23      3.29 o 
   3  -4   5        7.53        6.68      3.56 o 
   4  -4   5       16.06       21.95      4.14 o 
   5  -4   5        0.08        4.47      4.55 o 
   6  -4   5       25.84       23.20      5.09 o 
   7  -4   5        5.64        7.02      6.11 o 
  -9  -3   5       22.05       17.50      9.64 o 
  -8  -3   5        6.66        8.62      9.96 o 
  -7  -3   5       22.85       29.40     10.14 o 
  -6  -3   5       35.49       34.20      8.63 o 
  -5  -3   5       39.96       34.68      4.83 o 
  -4  -3   5        1.19        3.94      4.38 o 
  -3  -3   5      343.15      352.81      5.14 o 
  -2  -3   5        9.79        5.81      3.69 o 
  -1  -3   5       78.96       86.18      3.71 o 
   0  -3   5      801.47      780.48     19.65 o 
   1  -3   5      187.58      181.42      4.10 o 
   2  -3   5        0.11        0.79      3.90 o 
   3  -3   5       21.20       17.22      3.48 o 
   4  -3   5        2.94        2.65      3.69 o 
   5  -3   5        3.56        5.83      4.21 o 
   6  -3   5       15.51       16.37      5.04 o 
   7  -3   5        2.10        5.26      5.73 o 
  -9  -2   5        6.30        9.92      9.41 o 
  -8  -2   5        0.01        2.81      8.14 o 
  -7  -2   5       14.14       13.71      8.74 o 
  -6  -2   5       51.99       60.16      9.66 o 
  -5  -2   5      151.62      146.51      5.55 o 
  -4  -2   5      177.44      179.99      5.59 o 
  -3  -2   5       78.36       72.49      4.34 o 
  -2  -2   5       33.90       18.83      3.83 o 
  -1  -2   5      458.32      490.52      6.70 o 
   0  -2   5      195.59      210.60      3.93 o 
   1  -2   5       37.71       42.73      3.43 o 
   2  -2   5       61.95       60.34      3.87 o 
   3  -2   5      178.82      164.49      3.57 o 
   4  -2   5       59.02       58.34      3.71 o 
   5  -2   5       12.78       12.78      3.98 o 
   6  -2   5       12.41       14.13      4.88 o 
   7  -2   5        3.64        2.38      5.45 o 
   8  -2   5        0.99       -0.44      7.63 o 
  -9  -1   5        4.65        9.66      9.38 o 
  -8  -1   5        1.21        2.29      8.13 o 
  -7  -1   5       11.92        8.45      7.27 o 
  -6  -1   5       18.10       19.91     11.17 o 
  -5  -1   5      166.85      180.71      9.06 o 
  -4  -1   5      138.64      140.19      5.58 o 
  -3  -1   5      946.56      912.51     16.34 o 
  -2  -1   5        0.10        2.05      3.69 o 
  -1  -1   5       46.31       52.36      3.98 o 
   0  -1   5       77.41       90.58      3.61 o 
   1  -1   5      222.27      252.30      5.62 o 
   2  -1   5       96.43       95.03      3.92 o 
   3  -1   5      148.94      142.66      3.83 o 
   4  -1   5       61.60       64.36      3.64 o 
   5  -1   5        1.21        0.97      3.76 o 
   6  -1   5        7.79        7.45      4.36 o 
   7  -1   5       12.14       10.55      5.12 o 
   8  -1   5        5.13        7.14      8.29 o 
  -9   0   5        2.20        6.38      9.52 o 
  -8   0   5       26.28       25.43      8.18 o 
  -7   0   5       18.66       26.80      7.31 o 
  -5   0   5      185.09      197.35     11.49 o 
  -4   0   5      147.58      150.00      6.01 o 
  -3   0   5      277.08      303.46      5.58 o 
  -2   0   5      823.99      871.35     11.66 o 
  -1   0   5      826.02      861.71     11.09 o 
   0   0   5      489.80      436.57      4.56 o 
   1   0   5     1153.55     1200.76      6.60 o 
   2   0   5        7.24       15.34      3.61 o 
   3   0   5      153.16      159.90      3.59 o 
   4   0   5      358.03      331.70      6.19 o 
   5   0   5       55.17       54.73      3.90 o 
   6   0   5       26.09       26.90      4.37 o 
   7   0   5        2.05        1.81      5.08 o 
   8   0   5        5.96        5.65      8.28 o 
  -8   1   5       24.16       30.20      8.28 o 
  -7   1   5      138.96      134.48      7.69 o 
  -6   1   5       74.73       83.27      6.72 o 
  -4   1   5        0.03        2.28      6.82 o 
  -3   1   5      136.51      152.45      5.36 o 
  -2   1   5     1231.75     1264.52      8.33 o 
  -1   1   5      243.61      233.86      4.52 o 
   0   1   5       55.05       46.30      3.52 o 
   1   1   5      150.58      179.23      3.88 o 
   2   1   5      255.81      310.97      4.12 o 
   3   1   5        7.71       14.36      3.05 o 
   4   1   5      177.33      164.12      3.67 o 
   5   1   5      400.87      371.08      8.12 o 
   6   1   5        9.26        7.48      4.05 o 
   7   1   5       26.11       22.73      6.19 o 
   8   1   5        7.64        9.44     10.36 o 
  -8   2   5       15.93       17.74      8.48 o 
  -7   2   5        6.83        8.72      7.38 o 
  -6   2   5        2.21        5.07      6.52 o 
  -5   2   5       19.39       16.70      6.02 o 
  -3   2   5        3.58        4.85      5.73 o 
  -2   2   5       34.54       41.76      5.35 o 
  -1   2   5      801.50      823.81      6.41 o 
   0   2   5       11.95       13.52      3.37 o 
   1   2   5     1280.04     1351.58     11.37 o 
   2   2   5      593.93      641.49     29.87 o 
   3   2   5       59.26       48.43      3.28 o 
   4   2   5     1246.37     1181.77     24.24 o 
   5   2   5        5.38        6.87      3.87 o 
   6   2   5        5.86        7.14      4.16 o 
   7   2   5        0.12        4.05      6.23 o 
   8   2   5       18.10       28.62      9.10 o 
   9   2   5        6.17        8.92     11.85 o 
  -8   3   5        0.09        5.31      8.74 o 
  -7   3   5       12.40        7.95      7.65 o 
  -6   3   5        7.86        6.81      6.86 o 
  -5   3   5      164.71      170.08      6.68 o 
  -4   3   5       54.68       44.20      5.82 o 
  -3   3   5       26.18       23.00      4.60 o 
  -2   3   5      163.27      164.71      6.13 o 
  -1   3   5      467.70      440.61     10.78 o 
   0   3   5        5.83        3.62      3.58 o 
   1   3   5       38.99       43.51      3.22 o 
   2   3   5      914.16      836.24     26.60 o 
   3   3   5       13.49       12.36      3.26 o 
   4   3   5      202.40      208.03      5.90 o 
   5   3   5        3.25        6.40      3.76 o 
   6   3   5       42.65       42.10      5.06 o 
   7   3   5       42.47       44.46      7.76 o 
   8   3   5       15.18       16.54      9.69 o 
   9   3   5       32.09       33.06     11.61 o 
  -8   4   5        0.04        0.07      7.79 o 
  -7   4   5       13.73       20.04      7.94 o 
  -6   4   5       36.64       38.29      7.09 o 
  -5   4   5       22.95       27.97      5.62 o 
  -4   4   5      164.20      169.62      6.39 o 
  -3   4   5       78.31       73.77      4.83 o 
  -2   4   5     1239.65     1221.96      7.88 o 
  -1   4   5       69.32       72.76      4.35 o 
   0   4   5        1.07        1.16      3.56 o 
   1   4   5     2764.03     2841.71     48.58 o 
   2   4   5       71.54       62.41      3.77 o 
   3   4   5      327.98      325.82     12.92 o 
   4   4   5        7.16        8.20      3.95 o 
   5   4   5      270.69      260.90     15.08 o 
   6   4   5        6.92        6.33      6.26 o 
   7   4   5        0.04        3.73      7.67 o 
   8   4   5       27.81       31.56      9.56 o 
   9   4   5        8.40       10.70     11.23 o 
  -7   5   5        5.61        9.14      7.23 o 
  -6   5   5       23.11       24.98      7.46 o 
  -5   5   5       36.63       33.16      5.83 o 
  -4   5   5        2.03       10.48      6.12 o 
  -3   5   5        7.23        6.26      4.17 o 
  -2   5   5       41.44       27.96      4.54 o 
  -1   5   5      175.26      169.55      4.63 o 
   0   5   5       85.26       80.94      4.35 o 
   1   5   5      334.48      312.02      5.15 o 
   2   5   5      113.40      127.99      5.44 o 
   3   5   5       63.61       62.34      5.42 o 
   4   5   5      860.92      861.29      9.17 o 
   5   5   5       17.65       22.09      5.98 o 
   6   5   5       41.78       40.95      6.56 o 
   7   5   5        3.52       11.22      7.89 o 
   8   5   5        0.66        5.89      8.83 o 
   9   5   5       15.94       25.07     10.27 o 
  -7   6   5        3.32       12.10      8.74 o 
  -6   6   5        0.67       10.11      7.81 o 
  -5   6   5       64.95       79.78      7.20 o 
  -4   6   5        1.60        0.05      5.23 o 
  -3   6   5        0.23        1.97      4.09 o 
  -2   6   5     1494.76     1596.11     21.01 o 
  -1   6   5        3.59        5.24      4.25 o 
   0   6   5      126.45      132.01      4.59 o 
   1   6   5      182.65      193.60      5.19 o 
   2   6   5      138.59      125.41      5.43 o 
   3   6   5      147.04      136.26      5.76 o 
   4   6   5      212.04      212.93      6.31 o 
   5   6   5      144.72      140.84      6.43 o 
   6   6   5        0.64        2.11      7.32 o 
   7   6   5      165.89      163.59      7.69 o 
   8   6   5       17.12       21.22      8.92 o 
   9   6   5        0.29        4.56     11.29 o 
  -6   7   5        0.01        2.53      8.18 o 
  -5   7   5        0.03        0.30      7.45 o 
  -4   7   5      106.98      110.55      5.31 o 
  -3   7   5        0.25        1.63      4.26 o 
  -2   7   5        1.33        2.39      3.73 o 
  -1   7   5      470.38      442.96     12.22 o 
   0   7   5      594.76      590.30     33.54 o 
   1   7   5      264.62      255.98      6.10 o 
   2   7   5        1.01        4.53      5.28 o 
   3   7   5       17.31       17.86      5.46 o 
   4   7   5      182.93      183.57      6.32 o 
   5   7   5        7.62       15.19      6.09 o 
   6   7   5       52.92       52.74      7.60 o 
   7   7   5      126.68      127.18      8.54 o 
   8   7   5       12.52       18.28      9.27 o 
   9   7   5        0.37        4.98     10.68 o 
  -6   8   5        1.22        0.25      8.57 o 
  -5   8   5       32.23       36.27      7.75 o 
  -4   8   5        6.44       11.18      5.40 o 
  -3   8   5        1.58        3.55      4.63 o 
  -2   8   5      225.43      212.06      4.25 o 
  -1   8   5        0.93        4.91      3.69 o 
   0   8   5        1.26        5.32      4.28 o 
   1   8   5      427.06      407.83      6.81 o 
   2   8   5       75.64       61.40      5.68 o 
   3   8   5       38.33       34.55      5.10 o 
   4   8   5      539.55      508.07      7.46 o 
   5   8   5        5.14        4.41      6.22 o 
   6   8   5        0.68        4.05      6.82 o 
   7   8   5       88.29       88.91      7.76 o 
   8   8   5       18.27       24.10      8.57 o 
  -5   9   5        5.92        9.47      6.95 o 
  -4   9   5       81.18       92.69      6.15 o 
  -3   9   5       31.80       36.76      4.51 o 
  -2   9   5       24.68       24.61      4.19 o 
  -1   9   5        0.07        0.81      4.65 o 
   0   9   5        0.26        2.11      4.80 o 
   1   9   5      109.47      109.27      8.54 o 
   2   9   5       48.65       52.35      4.26 o 
   3   9   5       93.62       97.26      6.28 o 
   4   9   5       35.46       25.76      6.31 o 
   5   9   5        0.10        5.71      6.50 o 
   6   9   5       17.01       16.14      7.19 o 
   7   9   5       28.01       26.32      5.51 o 
   8   9   5        1.79        1.52      6.50 o 
  -5  10   5        5.91        4.90     12.25 o 
  -4  10   5        7.15        9.53      8.41 o 
  -3  10   5        1.02        3.12      6.67 o 
  -2  10   5        7.07       10.16      5.76 o 
  -1  10   5        4.53        2.63      5.38 o 
   0  10   5        6.77       10.45      4.91 o 
   1  10   5      116.15      110.83      6.81 o 
   2  10   5       40.32       45.70      4.58 o 
   3  10   5       45.84       48.99      4.41 o 
   4  10   5      167.73      163.09     12.35 o 
   5  10   5       64.53       60.00      5.04 o 
   6  10   5        2.05        3.72      5.33 o 
   7  10   5       34.33       34.94      6.16 o 
   8  10   5        0.29        1.49      6.81 o 
  -4  11   5        7.05        7.31      9.04 o 
  -3  11   5        0.92        2.44      7.38 o 
  -2  11   5       44.52       46.10      6.87 o 
  -1  11   5        6.25        4.67      5.54 o 
   0  11   5        1.01        0.78      5.01 o 
   1  11   5      102.72      114.38      7.70 o 
   2  11   5       15.00       18.72      4.95 o 
   3  11   5       37.54       35.65      5.05 o 
   4  11   5        0.09        2.33      5.28 o 
   5  11   5       16.15       16.06      5.41 o 
   6  11   5       12.27       17.45      5.71 o 
   7  11   5        0.06        5.61      6.17 o 
  -3  12   5        5.74        8.03      8.25 o 
  -2  12   5        3.62        8.28      6.89 o 
  -1  12   5        1.31        0.77      6.08 o 
   0  12   5       49.85       48.29      5.62 o 
   1  12   5       64.30       61.31      5.15 o 
   2  12   5       96.98       97.91     10.03 o 
   3  12   5       18.97       21.40      5.10 o 
   4  12   5       42.81       58.29      5.66 o 
   5  12   5       43.72       45.03      5.88 o 
   6  12   5        0.29        1.47      6.19 o 
   7  12   5        1.78        1.02      9.48 o 
  -1  13   5        0.76       -0.30      6.78 o 
   0  13   5       27.99       27.02      6.47 o 
   1  13   5        5.52       10.41      6.01 o 
   2  13   5       20.81       24.62      6.44 o 
   3  13   5       11.72        8.44      6.06 o 
   4  13   5        3.77        8.95      5.75 o 
   5  13   5       20.61       22.18      6.42 o 
   1  14   5       11.03       16.08      6.72 o 
   2  14   5       30.57       31.33      6.63 o 
   3  14   5       38.44       37.20      7.19 o 
  -4 -10   6        3.89        3.90      6.37 o 
  -3 -10   6        1.74        7.52      6.20 o 
  -2 -10   6       15.32       15.59      6.16 o 
  -1 -10   6        0.00       -3.56      6.27 o 
   0 -10   6        0.71        5.56      6.35 o 
  -5  -9   6       13.69       13.95      8.61 o 
  -4  -9   6       29.31       30.77      5.86 o 
  -3  -9   6        0.84       -1.10      5.30 o 
  -2  -9   6        4.48       11.37      5.55 o 
  -1  -9   6        2.35        5.43      5.59 o 
   0  -9   6        3.95        6.43      4.41 o 
   1  -9   6        5.53       10.26      4.89 o 
   2  -9   6        0.07        5.16      5.27 o 
  -6  -8   6        5.41       11.36      8.62 o 
  -5  -8   6       20.98       18.40      5.98 o 
  -4  -8   6       35.73       36.06      5.44 o 
  -3  -8   6       20.47       26.01      5.28 o 
  -2  -8   6        5.24        5.13      5.09 o 
  -1  -8   6       24.77       19.40      4.83 o 
   0  -8   6        0.44        2.06      5.26 o 
   1  -8   6       11.67       13.80      4.19 o 
   2  -8   6        4.03        5.79      4.71 o 
   3  -8   6        2.05        4.16      5.21 o 
  -7  -7   6       51.73       56.28      9.99 o 
  -6  -7   6       14.22       23.13      8.96 o 
  -5  -7   6        3.81        2.95      5.55 o 
  -4  -7   6       22.95       25.80      7.56 o 
  -3  -7   6       19.15       16.90      4.92 o 
  -2  -7   6       11.30       12.65      4.76 o 
  -1  -7   6       10.61       11.33      4.44 o 
   0  -7   6        7.80       14.37      4.80 o 
   1  -7   6        0.91        2.78      4.02 o 
   2  -7   6        2.04        5.76      4.43 o 
   3  -7   6        0.49        1.02      4.74 o 
   4  -7   6       13.17       11.75      5.46 o 
  -7  -6   6       55.65       58.24      9.37 o 
  -6  -6   6        5.80        8.73      8.37 o 
  -5  -6   6       23.93       31.92      5.61 o 
  -4  -6   6       33.26       25.05      5.08 o 
  -3  -6   6        0.37        2.48      4.56 o 
  -2  -6   6       10.86        9.58      4.12 o 
  -1  -6   6        0.36        0.08      4.49 o 
   0  -6   6       10.74       12.17      4.61 o 
   1  -6   6       12.24       13.26      4.65 o 
   2  -6   6       34.24       32.55      4.01 o 
   3  -6   6        2.48        1.95      4.31 o 
   4  -6   6        1.25        0.12      5.16 o 
   5  -6   6        5.10        7.07      5.49 o 
  -8  -5   6       12.81       13.51     11.17 o 
  -7  -5   6        4.05        5.25      9.69 o 
  -6  -5   6        0.48        2.33      8.03 o 
  -5  -5   6      106.29      112.15      5.39 o 
  -4  -5   6       47.85       53.03      4.56 o 
  -3  -5   6      111.49       98.48      4.49 o 
  -2  -5   6      189.62      187.55      4.62 o 
  -1  -5   6        0.47        0.81      3.66 o 
   0  -5   6       49.86       47.63      4.05 o 
   1  -5   6       87.92       80.69      4.45 o 
   2  -5   6       21.11       21.06      3.85 o 
   3  -5   6        6.27        6.97      4.14 o 
   4  -5   6       12.55       18.08      4.57 o 
   5  -5   6        0.00        0.50      5.27 o 
   6  -5   6        8.07        6.26      5.95 o 
  -8  -4   6        0.00        1.08     12.33 o 
  -7  -4   6        2.05        4.09     10.02 o 
  -6  -4   6        1.57        5.87      7.68 o 
  -5  -4   6      108.19      101.56      5.25 o 
  -4  -4   6        7.44        6.40      4.48 o 
  -3  -4   6       31.41       34.49      4.12 o 
  -2  -4   6        0.57        3.29      4.11 o 
  -1  -4   6      763.97      746.76     20.97 o 
   0  -4   6       96.11       87.55      5.27 o 
   1  -4   6      301.08      291.64      4.42 o 
   2  -4   6      272.46      277.23      4.81 o 
   3  -4   6       16.14       17.59      3.73 o 
   4  -4   6        1.11        4.08      4.22 o 
   5  -4   6        0.04       -0.63      4.64 o 
   6  -4   6        0.39        1.76      5.54 o 
  -8  -3   6       15.72       21.05     10.55 o 
  -7  -3   6        3.53        5.14     10.48 o 
  -6  -3   6       89.24       87.30      9.10 o 
  -5  -3   6      233.03      217.63      5.48 o 
  -4  -3   6       27.04       26.68      4.40 o 
  -3  -3   6       34.80       36.18      4.32 o 
  -2  -3   6      293.07      292.44      4.46 o 
  -1  -3   6       64.03       64.92      4.34 o 
   0  -3   6      299.06      295.92     11.31 o 
   1  -3   6      358.23      367.47      4.64 o 
   2  -3   6        1.58        5.46      4.04 o 
   3  -3   6        0.09        3.45      3.52 o 
   4  -3   6        0.30        1.08      3.94 o 
   5  -3   6       66.39       64.45      4.42 o 
   6  -3   6        0.22       -0.51      5.13 o 
   7  -3   6        0.04        0.03      6.00 o 
  -8  -2   6        5.18        6.23      8.60 o 
  -7  -2   6        5.67        4.06     12.35 o 
  -6  -2   6        0.03        2.61      9.34 o 
  -5  -2   6        0.01        2.37      5.25 o 
  -4  -2   6      357.68      350.89      5.74 o 
  -3  -2   6      912.35      855.24     27.58 o 
  -2  -2   6      122.30      126.50      3.96 o 
  -1  -2   6      288.31      289.47      4.32 o 
   0  -2   6      212.33      212.01     11.52 o 
   1  -2   6       12.45       13.44      3.75 o 
   2  -2   6      200.28      210.10      4.39 o 
   3  -2   6       38.95       37.37      3.38 o 
   4  -2   6      126.51      131.36      4.48 o 
   5  -2   6        0.15        1.32      4.21 o 
   6  -2   6       13.02       13.87      4.73 o 
   7  -2   6        4.50        4.15      5.50 o 
  -8  -1   6       14.02       16.33      8.49 o 
  -6  -1   6        0.29        3.43     10.53 o 
  -5  -1   6       26.42       23.53      5.83 o 
  -4  -1   6      277.91      265.21      5.69 o 
  -3  -1   6        0.70        1.14      4.53 o 
  -2  -1   6       90.27       93.03      4.03 o 
  -1  -1   6        5.56       10.24      3.68 o 
   0  -1   6      564.98      557.11     14.53 o 
   1  -1   6      419.14      405.92     10.40 o 
   2  -1   6       86.71       79.25      4.05 o 
   3  -1   6      239.08      218.93      3.65 o 
   4  -1   6        5.75        3.08      3.53 o 
   5  -1   6        0.42        0.03      3.72 o 
   6  -1   6       48.79       45.27      4.54 o 
   7  -1   6       36.49       36.95      5.55 o 
   8  -1   6        1.37        1.63      7.43 o 
  -8   0   6        8.60        8.67      8.44 o 
  -7   0   6       11.56       19.64      7.46 o 
  -5   0   6        0.20       -0.02      6.65 o 
  -4   0   6      104.34      103.72      5.81 o 
  -3   0   6       86.43      102.25      4.92 o 
  -2   0   6        0.09        0.95      4.06 o 
  -1   0   6     1860.78     1895.62     32.36 o 
   0   0   6      588.86      618.42      9.24 o 
   1   0   6      760.09      774.96      5.33 o 
   2   0   6     1607.55     1690.00      7.75 o 
   3   0   6       12.91       14.91      3.23 o 
   4   0   6        4.06        3.65      3.44 o 
   5   0   6       10.19        9.35      4.02 o 
   6   0   6       86.11       83.80      6.55 o 
   7   0   6       16.56       14.45      5.16 o 
   8   0   6       17.47       14.14      8.10 o 
  -8   1   6        0.53        5.94      8.54 o 
  -7   1   6       40.60       38.73      7.55 o 
  -6   1   6      105.80       86.22      7.01 o 
  -5   1   6        3.88        6.13     13.04 o 
  -4   1   6        3.24        5.14      5.85 o 
  -3   1   6      821.42      733.36      7.27 o 
  -2   1   6       87.44       95.49      4.30 o 
  -1   1   6       45.19       51.76      4.11 o 
   0   1   6      833.98      874.18      5.69 o 
   1   1   6       15.72       20.44      3.53 o 
   2   1   6       32.64       31.40      3.43 o 
   3   1   6      135.59      130.00      3.64 o 
   4   1   6        4.97        5.96      3.49 o 
   5   1   6        3.94        2.70      3.64 o 
   6   1   6       40.78       37.37      4.30 o 
   7   1   6       12.22       13.50      5.18 o 
   8   1   6        0.49       -2.01      7.36 o 
  -8   2   6        1.55       -4.39      8.70 o 
  -7   2   6       11.48       11.57      7.57 o 
  -6   2   6        0.03       -2.87      6.84 o 
  -5   2   6      347.71      322.33      6.93 o 
  -4   2   6      697.08      671.69     19.71 o 
  -3   2   6        1.05        1.04      5.08 o 
  -2   2   6       48.55       52.14      4.39 o 
  -1   2   6      185.39      207.44      8.10 o 
   0   2   6      274.33      266.66      5.29 o 
   1   2   6      179.01      179.91      3.59 o 
   2   2   6        0.15        1.42      3.54 o 
   3   2   6      440.05      402.76     10.51 o 
   4   2   6       54.53       53.47      3.54 o 
   5   2   6      139.55      131.70      4.02 o 
   6   2   6        8.54        6.20      4.20 o 
   7   2   6        6.48       10.17      6.24 o 
   8   2   6       20.53       18.00      9.43 o 
  -8   3   6       10.67       13.84      8.93 o 
  -7   3   6        0.55        7.56      7.73 o 
  -6   3   6       24.51       26.16      6.90 o 
  -5   3   6      276.22      264.62      7.18 o 
  -4   3   6        3.58        8.74      5.35 o 
  -3   3   6      185.00      171.09      5.98 o 
  -2   3   6        0.34        0.19      4.69 o 
  -1   3   6      817.51      765.02     32.69 o 
   0   3   6        8.68       16.78      3.51 o 
   1   3   6      492.34      470.67      5.73 o 
   2   3   6      237.28      217.15      6.71 o 
   3   3   6       42.60       38.04      3.34 o 
   4   3   6       81.64       83.03      3.69 o 
   5   3   6      231.61      231.62      8.10 o 
   6   3   6        0.42        2.45      5.21 o 
   7   3   6        0.53        4.51      5.50 o 
   8   3   6       15.89       19.76      9.11 o 
  -8   4   6       20.78       20.33      9.34 o 
  -7   4   6        4.14       13.01      6.97 o 
  -6   4   6       10.62       14.96      6.13 o 
  -5   4   6       52.71       51.25      5.70 o 
  -4   4   6       14.05       12.73      5.91 o 
  -3   4   6        0.10        2.46      4.64 o 
  -2   4   6        0.97        0.86      7.04 o 
  -1   4   6        9.02       14.75      4.12 o 
   0   4   6      118.83      119.78      3.84 o 
   1   4   6      130.10      130.38      4.52 o 
   2   4   6     1429.42     1395.84     55.26 o 
   3   4   6       50.93       49.25      3.21 o 
   4   4   6      460.71      450.83     16.19 o 
   5   4   6      519.61      506.62     30.52 o 
   6   4   6        9.74       12.14      4.90 o 
   7   4   6        2.35        6.01      7.94 o 
   8   4   6        0.07        2.13      8.97 o 
  -7   5   6        4.98       13.10      8.42 o 
  -6   5   6       97.20       97.70      7.74 o 
  -5   5   6       50.22       50.19      6.92 o 
  -4   5   6      194.78      200.97      5.71 o 
  -3   5   6      223.59      208.95      5.25 o 
  -2   5   6      460.44      450.38     14.64 o 
  -1   5   6      635.39      666.76      6.61 o 
   0   5   6       32.42       35.46      4.14 o 
   1   5   6      410.67      404.96     10.96 o 
   2   5   6      164.41      169.96      9.91 o 
   3   5   6       28.61       35.30      3.92 o 
   4   5   6      105.59       89.15      4.29 o 
   5   5   6      139.97      146.42      6.67 o 
   6   5   6        6.52        9.48      6.59 o 
   7   5   6       35.25       31.95      7.40 o 
   8   5   6       10.17       10.15      9.10 o 
   9   5   6       21.15       21.09     11.61 o 
  -7   6   6        2.46        5.03      8.87 o 
  -6   6   6        9.25        9.79      7.96 o 
  -5   6   6        0.85        6.33      7.19 o 
  -4   6   6        9.62       13.03      5.29 o 
  -3   6   6      209.04      217.48      4.69 o 
  -2   6   6      151.51      140.17      4.91 o 
  -1   6   6       93.24       90.85      4.60 o 
   0   6   6       68.31       63.11      4.36 o 
   1   6   6     1560.66     1515.11     21.52 o 
   2   6   6       18.46       14.67      5.39 o 
   3   6   6       45.16       38.98      5.66 o 
   4   6   6      154.15      160.87      6.38 o 
   5   6   6        6.33        9.91      6.35 o 
   6   6   6       50.20       50.58      6.88 o 
   7   6   6       33.88       32.49      7.54 o 
   8   6   6       10.78        7.41      9.24 o 
  -6   7   6       24.17       31.35      8.44 o 
  -5   7   6       51.54       60.49      7.74 o 
  -4   7   6        0.70        1.75      5.36 o 
  -3   7   6       13.63       17.41      4.32 o 
  -2   7   6        5.71        6.08      3.85 o 
  -1   7   6      114.08      111.28      4.72 o 
   0   7   6        6.01        4.42      4.33 o 
   1   7   6       96.45       81.07      4.70 o 
   2   7   6       32.97       28.67      5.52 o 
   3   7   6        4.41        2.64      5.64 o 
   4   7   6      569.53      552.58      7.75 o 
   5   7   6       89.14       82.45      6.56 o 
   6   7   6       12.20        9.18      6.92 o 
   7   7   6       36.16       35.64      8.64 o 
   8   7   6        4.50       10.68      8.50 o 
  -6   8   6        0.69        0.63      8.84 o 
  -5   8   6        2.04        9.47      6.84 o 
  -4   8   6       15.47       15.00      5.37 o 
  -3   8   6       31.95       39.99      4.57 o 
  -2   8   6      254.03      252.67      6.64 o 
  -1   8   6       27.45       27.15      3.78 o 
   0   8   6       47.46       43.55      4.58 o 
   1   8   6      392.55      353.53      6.66 o 
   2   8   6       17.53       21.14      5.68 o 
   3   8   6      963.24      904.19      8.71 o 
   4   8   6       57.94       55.40      6.27 o 
   5   8   6        1.95        0.08      6.42 o 
   6   8   6       72.55       81.24      7.23 o 
   7   8   6       49.97       45.67      7.86 o 
   8   8   6        2.64        1.51      9.76 o 
  -5   9   6       22.37       27.66      8.34 o 
  -4   9   6        0.24        3.94      5.58 o 
  -3   9   6        2.77        4.39      4.99 o 
  -2   9   6       14.60       19.21      4.30 o 
  -1   9   6        8.76        8.74      4.00 o 
   0   9   6        1.93        2.54      4.54 o 
   1   9   6      127.83      118.90      6.25 o 
   2   9   6       42.15       36.11      6.01 o 
   3   9   6       23.57       18.93      6.12 o 
   4   9   6       26.25       27.42      6.36 o 
   5   9   6        0.18        4.69      6.69 o 
   6   9   6       41.75       38.07      7.35 o 
   7   9   6        0.85       -2.93      7.95 o 
   8   9   6       24.14       23.92     10.16 o 
  -4  10   6       13.98       14.27      5.82 o 
  -3  10   6       15.65       14.36      5.35 o 
  -2  10   6       91.81       91.39      6.19 o 
  -1  10   6       74.51       76.17      5.64 o 
   0  10   6      178.84      180.90     11.83 o 
   1  10   6      166.48      168.27     11.03 o 
   2  10   6        0.85        4.80      4.56 o 
   3  10   6       79.58       76.35      6.59 o 
   4  10   6      128.85      132.31      7.00 o 
   5  10   6        3.03        8.12      7.03 o 
   6  10   6       25.62       23.95      7.69 o 
   7  10   6      141.93      157.01      6.09 o 
   8  10   6        0.89        6.46      6.54 o 
  -4  11   6       16.23       18.19      9.32 o 
  -3  11   6        3.26       -2.50      7.67 o 
  -2  11   6        8.15        7.07      6.56 o 
  -1  11   6       12.84       17.65      5.67 o 
   0  11   6        2.55        1.54      5.10 o 
   1  11   6      162.24      142.08      5.52 o 
   2  11   6       47.91       40.28      7.13 o 
   3  11   6       77.98       79.43      5.10 o 
   4  11   6       59.55       67.66      5.22 o 
   5  11   6        3.07        9.94      4.96 o 
   6  11   6       41.49       50.81      5.77 o 
   7  11   6        1.38        2.87      6.23 o 
  -3  12   6        2.71        3.71      8.20 o 
  -2  12   6       32.34       36.43      7.03 o 
  -1  12   6        1.90        5.38      5.82 o 
   0  12   6        3.43        9.61      5.90 o 
   1  12   6       58.62       55.09      5.84 o 
   2  12   6        1.23        5.70      5.46 o 
   3  12   6       54.67       58.86      5.57 o 
   4  12   6       71.42       56.03      4.95 o 
   5  12   6        5.62       10.19      5.84 o 
   6  12   6       31.51       29.07      6.24 o 
  -1  13   6       12.03        7.52      6.88 o 
   0  13   6        2.75        7.57      6.53 o 
   1  13   6      124.19      140.97      6.27 o 
   2  13   6        0.05        2.32      6.00 o 
   3  13   6        8.11        9.15      6.07 o 
   4  13   6        0.09        1.74      6.19 o 
   5  13   6        9.79       12.74      6.40 o 
   1  14   6       17.61       14.21      6.77 o 
   2  14   6        4.22        5.67      6.19 o 
   3  14   6        0.00       -1.59      6.72 o 
  -4  -9   7        0.89        3.40      6.30 o 
  -3  -9   7        8.46        9.20      5.72 o 
  -2  -9   7       15.90       18.21      5.63 o 
  -1  -9   7        0.02        3.55      6.03 o 
   0  -9   7       11.85       12.91      5.78 o 
   1  -9   7        5.48        5.50      6.43 o 
  -6  -8   7        0.00       -2.57      9.25 o 
  -5  -8   7       21.62       23.02      6.43 o 
  -4  -8   7        4.04        4.10      5.84 o 
  -3  -8   7        0.05        1.95      5.63 o 
  -2  -8   7       19.27       16.64      5.58 o 
  -1  -8   7        5.88       10.67      5.49 o 
   0  -8   7       71.44       68.08      5.96 o 
   1  -8   7        1.07        2.85      4.49 o 
   2  -8   7        0.10        3.39      4.80 o 
  -6  -7   7       16.59       17.51      9.54 o 
  -5  -7   7       63.53       58.03      5.73 o 
  -4  -7   7       10.10        7.64      5.38 o 
  -3  -7   7        0.62       -1.10      5.23 o 
  -2  -7   7       24.99       29.77      5.09 o 
  -1  -7   7       46.78       42.09      5.12 o 
   0  -7   7        4.04        5.27      4.76 o 
   1  -7   7        1.41        5.50      5.38 o 
   2  -7   7        0.02        2.18      4.56 o 
   3  -7   7        0.06        0.60      5.05 o 
  -7  -6   7        0.52        4.56      9.93 o 
  -6  -6   7       33.52       40.75      7.96 o 
  -5  -6   7        9.16       11.24      5.33 o 
  -4  -6   7       54.17       62.94      5.13 o 
  -3  -6   7      158.26      162.71      6.84 o 
  -2  -6   7       54.40       47.32      4.82 o 
  -1  -6   7       27.90       27.23      4.77 o 
   0  -6   7       49.62       56.51      4.86 o 
   1  -6   7       23.35       24.76      4.99 o 
   2  -6   7       11.55       13.57      4.23 o 
   3  -6   7        5.67        6.19      4.48 o 
   4  -6   7       10.54       12.61      5.06 o 
  -7  -5   7       22.90       26.64     10.38 o 
  -6  -5   7        6.22        7.33      6.00 o 
  -5  -5   7        7.46        5.97      5.36 o 
  -4  -5   7      119.19      123.93      5.38 o 
  -3  -5   7        5.28        3.82      4.55 o 
  -2  -5   7       27.19       30.62      4.44 o 
  -1  -5   7        0.07        1.85      4.42 o 
   0  -5   7       24.39       25.89      3.97 o 
   1  -5   7       30.23       25.65      4.25 o 
   2  -5   7       39.98       37.00      3.93 o 
   3  -5   7       18.93       21.87      4.16 o 
   4  -5   7        1.74        5.70      4.85 o 
   5  -5   7        0.00        2.06      5.47 o 
  -8  -4   7       24.16       35.22     12.42 o 
  -7  -4   7       17.63       17.31     10.62 o 
  -6  -4   7        4.71        6.03      5.99 o 
  -5  -4   7      167.00      158.55      9.73 o 
  -4  -4   7       33.78       27.85      4.62 o 
  -3  -4   7        7.65        2.89      4.29 o 
  -2  -4   7       47.09       46.58      4.30 o 
  -1  -4   7       32.37       33.30      4.24 o 
   0  -4   7      210.46      209.52      5.03 o 
   1  -4   7        6.88        8.56      4.03 o 
   2  -4   7        0.79        3.76      4.47 o 
   3  -4   7        5.72        9.25      4.10 o 
   4  -4   7       16.56       18.98      4.72 o 
   5  -4   7       10.20       10.28      5.02 o 
   6  -4   7       10.09        9.85      5.89 o 
  -8  -3   7        0.09        1.11     14.61 o 
  -7  -3   7        7.66        8.65     10.44 o 
  -6  -3   7       43.38       38.78      6.49 o 
  -5  -3   7      145.03      150.86      5.70 o 
  -4  -3   7      107.27      105.50      4.85 o 
  -3  -3   7       40.28       32.48      4.58 o 
  -2  -3   7      890.68      873.78     16.86 o 
  -1  -3   7       11.44        7.55      4.08 o 
   0  -3   7       24.72       17.69      4.06 o 
   1  -3   7        3.67        3.14      4.13 o 
   2  -3   7      107.40      105.62      4.52 o 
   3  -3   7       11.06        8.37      3.89 o 
   4  -3   7       78.44       73.24      4.17 o 
   5  -3   7       29.42       26.95      4.67 o 
   6  -3   7        6.07       11.45      5.40 o 
  -7  -2   7        4.14        3.66     11.81 o 
  -6  -2   7        9.84       12.00      9.29 o 
  -5  -2   7      161.10      155.53      6.58 o 
  -4  -2   7       14.11       12.87      4.79 o 
  -3  -2   7      538.72      536.55      9.56 o 
  -2  -2   7       82.19       87.82      4.34 o 
  -1  -2   7      169.27      174.05      9.03 o 
   0  -2   7       26.74       26.79      3.98 o 
   1  -2   7      331.89      340.94      4.67 o 
   2  -2   7      485.71      486.82      6.59 o 
   3  -2   7       22.44       19.46      3.72 o 
   4  -2   7       53.28       48.44      4.22 o 
   5  -2   7        0.68       -0.59      4.36 o 
   6  -2   7       18.84       17.21      4.86 o 
   7  -2   7       12.06       11.43      5.73 o 
  -8  -1   7        6.74       13.57      8.91 o 
  -7  -1   7        0.25        1.29     17.61 o 
  -6  -1   7       67.53       63.23     10.78 o 
  -5  -1   7      160.73      161.06      5.94 o 
  -4  -1   7       14.42       17.93      4.71 o 
  -3  -1   7        7.90        9.16      4.56 o 
  -2  -1   7       10.84       17.73      4.09 o 
  -1  -1   7        0.81        0.70      3.86 o 
   0  -1   7      386.66      404.65      7.09 o 
   1  -1   7      538.65      554.55      6.53 o 
   2  -1   7       17.34       19.68      3.79 o 
   3  -1   7       39.85       37.83      3.42 o 
   4  -1   7       10.08        9.15      3.72 o 
   5  -1   7        5.91        5.67      3.96 o 
   6  -1   7       17.04       16.97      4.93 o 
   7  -1   7        4.57        4.70      5.37 o 
  -8   0   7        0.51       -3.99      8.95 o 
  -6   0   7        5.29        9.41     13.42 o 
  -5   0   7       11.18       12.17      6.71 o 
  -4   0   7       12.30       11.82      5.15 o 
  -3   0   7      145.19      136.38      5.27 o 
  -2   0   7      330.65      335.77      5.06 o 
  -1   0   7      178.53      192.38      4.18 o 
   0   0   7      382.37      383.13     10.75 o 
   1   0   7        8.22       11.24      3.78 o 
   2   0   7       75.11       76.91      4.10 o 
   3   0   7      148.67      152.94      3.67 o 
   4   0   7      115.69      123.57      4.20 o 
   5   0   7        0.70        4.77      4.04 o 
   6   0   7        0.03        2.45      4.54 o 
   7   0   7        4.10        3.71      5.16 o 
   8   0   7        0.12       -6.91      9.77 o 
  -8   1   7       14.26       16.85      8.86 o 
  -7   1   7       11.21       11.85      7.84 o 
  -5   1   7      140.90      132.12      8.07 o 
  -4   1   7      423.82      411.49      6.88 o 
  -3   1   7      459.31      454.48     12.72 o 
  -2   1   7       16.61       16.91      4.30 o 
  -1   1   7      476.76      502.41      5.16 o 
   0   1   7       86.34       99.42      3.87 o 
   1   1   7      112.80      100.57      3.80 o 
   2   1   7      174.85      177.96      4.14 o 
   3   1   7      409.85      404.07      4.13 o 
   4   1   7       15.79       14.01      3.50 o 
   5   1   7        4.42        5.16      3.98 o 
   6   1   7        0.19        0.84      4.44 o 
   7   1   7       53.61       55.63      5.28 o 
   8   1   7        2.14        2.01      7.75 o 
  -8   2   7        2.19        5.00      8.97 o 
  -7   2   7        0.72        8.48      7.81 o 
  -6   2   7        0.05       -1.77      7.10 o 
  -4   2   7        0.69        0.15      6.27 o 
  -3   2   7        0.03        1.82      5.14 o 
  -2   2   7      103.33       99.89      4.60 o 
  -1   2   7      825.60      779.45      6.14 o 
   0   2   7      476.05      479.31      9.71 o 
   1   2   7      180.15      168.79      3.91 o 
   2   2   7      988.43      986.94     23.49 o 
   3   2   7      136.78      132.14      6.56 o 
   4   2   7       34.95       29.23      3.60 o 
   5   2   7       49.81       46.43      3.94 o 
   6   2   7      116.93      110.57      4.57 o 
   7   2   7       21.42       22.07      5.14 o 
   8   2   7        0.00        4.99      7.06 o 
  -8   3   7       30.93       27.90      8.16 o 
  -7   3   7       27.51       33.41      7.97 o 
  -6   3   7       20.86       11.24      7.14 o 
  -5   3   7        2.33        5.28      6.46 o 
  -4   3   7        0.04        3.27      9.98 o 
  -3   3   7       87.16       89.41      5.52 o 
  -2   3   7        0.71        2.01      4.41 o 
  -1   3   7       36.30       33.24      3.96 o 
   0   3   7      678.53      648.83     26.73 o 
   1   3   7       88.13       91.94      3.77 o 
   2   3   7       96.23       96.68      3.91 o 
   3   3   7        5.18        5.06      3.41 o 
   4   3   7        9.95       11.64      3.65 o 
   5   3   7      119.37      118.62      4.08 o 
   6   3   7       26.25       30.98      4.49 o 
   7   3   7       30.55       30.63      6.11 o 
   8   3   7        2.49        0.11      9.47 o 
  -7   4   7        3.42        1.17      7.17 o 
  -6   4   7       18.66       19.46      7.30 o 
  -5   4   7       50.77       46.54      6.66 o 
  -4   4   7      278.07      269.91     13.61 o 
  -3   4   7        0.16        2.91      4.68 o 
  -2   4   7       85.13       92.17      4.73 o 
  -1   4   7     1026.70     1028.86     22.79 o 
   0   4   7       29.32       27.99      4.23 o 
   1   4   7     1154.98     1159.03     23.24 o 
   2   4   7        0.02        0.68      3.77 o 
   3   4   7        4.46        4.34      3.55 o 
   4   4   7      260.70      254.42      5.92 o 
   5   4   7       18.57       19.13      4.10 o 
   6   4   7        7.12        7.86      4.88 o 
   7   4   7        1.40        7.27      8.31 o 
   8   4   7       42.96       44.51      9.44 o 
  -7   5   7        3.27        3.50      8.70 o 
  -6   5   7        0.92        2.23      6.64 o 
  -5   5   7       19.23       25.42      6.94 o 
  -4   5   7        9.52        3.66      5.07 o 
  -3   5   7       57.49       48.69      5.30 o 
  -2   5   7        0.01        1.77      4.66 o 
  -1   5   7      785.58      720.14     20.42 o 
   0   5   7       21.37       19.75      4.05 o 
   1   5   7      272.09      254.39     10.46 o 
   2   5   7      279.31      268.72     11.68 o 
   3   5   7        2.06        2.26      3.58 o 
   4   5   7       18.32       20.32      4.33 o 
   5   5   7       14.23       16.48      4.58 o 
   6   5   7       25.70       24.91      7.01 o 
   7   5   7       51.22       56.77      8.57 o 
   8   5   7       19.21       17.29      9.48 o 
  -7   6   7        4.32        6.53      9.21 o 
  -6   6   7        5.75        4.44      8.06 o 
  -5   6   7       22.55       32.01      7.30 o 
  -4   6   7       92.31      103.47      5.49 o 
  -3   6   7       12.58        7.94      4.99 o 
  -2   6   7      304.88      282.30     13.48 o 
  -1   6   7      250.50      233.86      7.42 o 
   0   6   7        4.73        4.94      4.53 o 
   1   6   7      108.94      108.38      4.92 o 
   2   6   7      264.66      273.08      6.22 o 
   3   6   7        5.67        8.38      5.81 o 
   4   6   7       84.73       86.56      6.46 o 
   5   6   7      682.41      712.14      8.97 o 
   6   6   7        6.10        7.32      7.04 o 
   7   6   7        2.15        4.59      8.65 o 
   8   6   7        9.61       10.19      9.57 o 
  -6   7   7        0.54       -0.49      8.49 o 
  -5   7   7        2.32        7.85      7.68 o 
  -4   7   7       26.52       30.85      5.50 o 
  -3   7   7      147.90      143.57      4.92 o 
  -2   7   7      126.75      127.53      5.08 o 
  -1   7   7      203.99      231.35      5.12 o 
   0   7   7        0.02        2.13      4.42 o 
   1   7   7        4.09        2.80      5.07 o 
   2   7   7       21.73       21.01      5.72 o 
   3   7   7      162.58      162.63      6.34 o 
   4   7   7      412.31      399.78      7.40 o 
   5   7   7        4.34        4.68      6.61 o 
   6   7   7        0.37        3.34      7.15 o 
   7   7   7        3.33        2.14      7.86 o 
   8   7   7        3.10        5.76      8.80 o 
  -6   8   7        0.40        5.25      9.00 o 
  -5   8   7        1.58        6.84      8.12 o 
  -4   8   7       40.26       42.27      6.05 o 
  -3   8   7        0.14       -0.30      4.97 o 
  -2   8   7        2.30        7.58      4.23 o 
  -1   8   7      118.76      120.36      5.03 o 
   0   8   7       13.13        8.50      4.83 o 
   1   8   7       31.84       27.48      5.85 o 
   2   8   7      182.17      178.03      6.26 o 
   3   8   7       76.42       70.69      5.39 o 
   4   8   7       65.34       54.26      6.35 o 
   5   8   7       52.60       51.85      6.69 o 
   6   8   7       42.91       45.60      8.23 o 
   7   8   7       40.61       39.06      8.15 o 
   8   8   7        0.02        3.42     10.13 o 
  -5   9   7       10.36       21.23      8.57 o 
  -4   9   7       83.65       80.38      6.00 o 
  -3   9   7        4.38        7.47      5.06 o 
  -2   9   7       25.96       26.65      4.53 o 
  -1   9   7      118.32      108.51      4.42 o 
   0   9   7      133.07      125.14      7.18 o 
   1   9   7       38.46       47.47      6.18 o 
   2   9   7       45.18       37.54      6.11 o 
   3   9   7        1.59        1.79      6.18 o 
   4   9   7       51.59       46.55      6.56 o 
   5   9   7        5.85        6.43      6.78 o 
   6   9   7       17.64       17.18      7.52 o 
   7   9   7       66.88       69.25      8.40 o 
   8   9   7        0.75        7.41     10.42 o 
  -4  10   7        0.09        4.24      6.37 o 
  -3  10   7       14.91       10.68      5.00 o 
  -2  10   7        3.26        4.08      4.80 o 
  -1  10   7        3.41        2.12      5.53 o 
   0  10   7        6.02        4.26      4.99 o 
   1  10   7        3.97        3.13      7.22 o 
   2  10   7      119.80      110.37      6.62 o 
   3  10   7      114.75      101.35      6.76 o 
   4  10   7       58.19       53.58      6.88 o 
   5  10   7       15.20       17.08      6.22 o 
   6  10   7       77.13       90.08      7.93 o 
   7  10   7       17.78       19.38      8.61 o 
  -3  11   7       10.33        9.66      7.44 o 
  -2  11   7        0.76        5.51      6.63 o 
  -1  11   7       14.47       17.64      6.04 o 
   0  11   7        2.02        9.44      5.38 o 
   1  11   7        0.16        3.36      5.01 o 
   2  11   7       24.50       22.60      4.98 o 
   3  11   7        8.82       11.93      5.05 o 
   4  11   7       54.11       55.99      7.42 o 
   5  11   7        1.82       -1.86      7.64 o 
   6  11   7       14.49       13.96      8.30 o 
   7  11   7        2.68        7.67      6.26 o 
  -2  12   7       50.87       42.57      7.81 o 
  -1  12   7       44.95       39.12      6.68 o 
   0  12   7       77.77       79.94      6.47 o 
   1  12   7       27.48       25.88      5.55 o 
   2  12   7       31.71       33.65      5.48 o 
   3  12   7      114.35      118.14      5.65 o 
   4  12   7       13.95       16.93      5.22 o 
   5  12   7        4.75        4.79      5.86 o 
   6  12   7       13.62       15.19      6.25 o 
  -1  13   7       11.95        9.20      7.33 o 
   0  13   7        8.77       12.22      6.29 o 
   1  13   7        7.56       12.14      6.42 o 
   2  13   7       25.10       26.52      6.09 o 
   3  13   7        1.08        3.31      6.08 o 
   4  13   7       22.57       27.38      6.21 o 
   5  13   7        1.72        6.19      6.01 o 
   1  14   7        1.76        6.29      9.65 o 
   2  14   7        0.15        0.83      6.73 o 
   3  14   7       39.30       41.06      6.79 o 
  -4  -8   8       31.60       30.93      6.30 o 
  -3  -8   8       12.23       11.91      6.11 o 
  -2  -8   8       12.47       10.97      6.03 o 
  -1  -8   8        0.59        6.26      5.96 o 
   0  -8   8        2.73        6.08      6.13 o 
   1  -8   8        0.55        5.62      5.12 o 
  -6  -7   8        4.57       11.76      6.95 o 
  -5  -7   8        0.58        1.73      6.41 o 
  -4  -7   8        3.99        8.75      5.82 o 
  -3  -7   8       28.20       30.74      5.67 o 
  -2  -7   8       14.49       19.86      5.51 o 
  -1  -7   8        1.76        1.79      5.07 o 
   0  -7   8        7.44       11.18      5.59 o 
   1  -7   8        0.26       -1.84      5.81 o 
   2  -7   8        1.23        4.15      4.69 o 
  -6  -6   8        2.36        5.24      6.85 o 
  -5  -6   8        0.72        0.69      5.71 o 
  -4  -6   8       28.92       24.86      5.47 o 
  -3  -6   8        0.17        0.81      5.20 o 
  -2  -6   8        0.15        4.43      5.08 o 
  -1  -6   8        0.04        2.67      5.04 o 
   0  -6   8       31.25       25.64      5.17 o 
   1  -6   8        0.00        0.15      4.93 o 
   2  -6   8        9.71        8.56      4.52 o 
   3  -6   8       25.58       25.30      5.01 o 
   4  -6   8        0.02        7.83      9.62 o 
  -7  -5   8       30.76       39.49     10.31 o 
  -6  -5   8        6.60        6.58      6.43 o 
  -5  -5   8       27.88       29.48      5.41 o 
  -4  -5   8      104.30      101.24      5.60 o 
  -3  -5   8        1.25        2.04      4.84 o 
  -2  -5   8       14.99       15.71      4.76 o 
  -1  -5   8       18.73       15.23      4.77 o 
   0  -5   8       11.76       13.07      4.47 o 
   1  -5   8        0.83        1.15      4.55 o 
   2  -5   8       15.01       16.79      4.17 o 
   3  -5   8        0.03        2.83      4.57 o 
   4  -5   8        1.23        2.71      5.24 o 
  -7  -4   8       16.86       18.34     10.63 o 
  -6  -4   8        2.11        4.02      6.41 o 
  -5  -4   8        0.79        1.94      5.80 o 
  -4  -4   8        2.97        4.87      4.86 o 
  -3  -4   8      141.08      128.80      4.91 o 
  -2  -4   8       60.36       60.53      4.81 o 
  -1  -4   8       23.56       28.39      4.47 o 
   0  -4   8      149.97      155.91      4.49 o 
   1  -4   8        0.20        2.28      4.56 o 
   2  -4   8       16.20       18.56      4.87 o 
   3  -4   8        0.09        2.64      4.25 o 
   4  -4   8        0.12        1.81      4.84 o 
   5  -4   8       20.82       19.79      5.65 o 
  -7  -3   8       16.64       17.36     11.30 o 
  -6  -3   8        1.17        1.69      6.25 o 
  -5  -3   8       15.78       27.38      5.67 o 
  -4  -3   8        1.13        4.36      4.95 o 
  -3  -3   8       63.27       58.93      4.80 o 
  -2  -3   8        0.03        3.10      4.30 o 
  -1  -3   8       10.68       10.71      4.24 o 
   0  -3   8        6.54        9.62      4.01 o 
   1  -3   8       26.21       25.21      4.08 o 
   2  -3   8       48.91       51.01      4.64 o 
   3  -3   8       20.58       22.92      4.02 o 
   4  -3   8        9.25        8.15      4.40 o 
   5  -3   8        1.01        3.03      5.01 o 
   6  -3   8        5.37       11.36      5.66 o 
  -7  -2   8        9.07       16.59     12.59 o 
  -6  -2   8        1.51        0.44      6.71 o 
  -5  -2   8       68.75       65.89      5.90 o 
  -4  -2   8       13.29       12.05      5.09 o 
  -3  -2   8      197.03      194.84     10.20 o 
  -2  -2   8        4.75        2.68      4.21 o 
  -1  -2   8       81.34       83.80      4.23 o 
   0  -2   8      288.05      290.37      8.28 o 
   1  -2   8      113.37      109.94      4.41 o 
   2  -2   8       59.60       73.47      4.86 o 
   3  -2   8       57.63       52.48      3.88 o 
   4  -2   8       50.52       40.78      4.46 o 
   5  -2   8        0.13        1.90      4.68 o 
   6  -2   8        0.06        0.47      5.22 o 
  -8  -1   8        2.99        4.08      8.30 o 
  -7  -1   8        0.31        2.94     15.23 o 
  -6  -1   8       66.48       65.85      7.58 o 
  -5  -1   8        0.95        1.52      5.94 o 
  -4  -1   8        0.68        0.86      5.16 o 
  -3  -1   8        0.05        2.29      4.77 o 
  -2  -1   8      572.86      580.54     19.09 o 
  -1  -1   8      117.92      120.87      4.24 o 
   0  -1   8      218.38      218.63      8.00 o 
   1  -1   8       47.65       40.43      3.90 o 
   2  -1   8       61.15       66.21      4.34 o 
   3  -1   8       47.15       50.72      3.72 o 
   4  -1   8       69.42       67.15      4.14 o 
   5  -1   8       24.94       27.68      4.46 o 
   6  -1   8        6.62        6.99      4.90 o 
   7  -1   8        0.20        2.97      5.78 o 
  -8   0   8        8.41       11.87      9.40 o 
  -6   0   8        2.80        5.63     12.43 o 
  -5   0   8        3.57        5.56      6.23 o 
  -4   0   8        7.21        6.90      5.38 o 
  -3   0   8      891.63      883.90     26.01 o 
  -2   0   8      242.87      230.69      4.60 o 
  -1   0   8       27.04       30.18      3.99 o 
   0   0   8      649.80      656.44      5.38 o 
   1   0   8      111.56      121.21      3.97 o 
   2   0   8        3.69        2.26      4.13 o 
   3   0   8       25.97       25.62      3.47 o 
   4   0   8      129.67      127.99      4.99 o 
   5   0   8       18.77       15.16      4.37 o 
   6   0   8       26.36       26.49      4.88 o 
   7   0   8        4.96        4.29      5.69 o 
  -8   1   8        2.96        8.46      9.43 o 
  -7   1   8        0.43        6.71      8.17 o 
  -5   1   8      101.53      106.96      7.45 o 
  -4   1   8        5.82        7.70      5.79 o 
  -3   1   8       12.00       12.43      4.88 o 
  -2   1   8       40.45       34.69      4.52 o 
  -1   1   8       17.68       23.65      3.88 o 
   0   1   8      299.98      315.68      4.48 o 
   1   1   8      105.43      100.24      4.06 o 
   2   1   8        7.83        7.32      3.68 o 
   3   1   8       19.75       21.33      4.20 o 
   4   1   8       18.51       16.53      3.74 o 
   5   1   8        0.15       -0.41      4.39 o 
   6   1   8       76.72       71.74      4.78 o 
   7   1   8       21.45       21.18      5.12 o 
  -7   2   8       18.49       22.38      8.22 o 
  -6   2   8       34.36       39.35      6.53 o 
  -5   2   8       30.15       27.30      8.63 o 
  -4   2   8        4.71        6.74      5.73 o 
  -3   2   8        4.82        3.68      4.82 o 
  -2   2   8       12.93       13.91      4.44 o 
  -1   2   8      212.09      214.84      4.33 o 
   0   2   8      157.62      143.75      4.06 o 
   1   2   8      118.96      109.04      3.98 o 
   2   2   8       13.46        9.65      3.90 o 
   3   2   8      138.10      153.33      4.43 o 
   4   2   8       18.03       23.93      3.75 o 
   5   2   8        4.03        5.07      4.28 o 
   6   2   8      100.06       94.44      6.07 o 
   7   2   8        4.41        4.32      5.20 o 
   8   2   8       10.72       10.21      7.53 o 
  -7   3   8        0.99        1.99      8.30 o 
  -6   3   8        2.33        7.76      7.53 o 
  -5   3   8      115.88       98.64      7.15 o 
  -4   3   8       21.68       17.35      6.71 o 
  -3   3   8      326.98      315.12      6.03 o 
  -2   3   8       70.54       68.13      4.62 o 
  -1   3   8      294.07      283.52      6.56 o 
   0   3   8      464.20      435.54      7.43 o 
   1   3   8        1.25        2.90      3.53 o 
   2   3   8        7.27        6.69      3.95 o 
   3   3   8       95.11      104.68      4.36 o 
   4   3   8        3.68        2.29      3.77 o 
   5   3   8        4.33        5.57      4.09 o 
   6   3   8       12.89       15.89      4.54 o 
   7   3   8        1.08        3.37      6.40 o 
   8   3   8       16.38       21.36      6.94 o 
  -7   4   8        1.70        6.30      8.56 o 
  -6   4   8        8.46        9.14      7.59 o 
  -5   4   8       13.98        9.41      6.84 o 
  -4   4   8        0.02        1.34      5.43 o 
  -3   4   8        5.66       11.00      5.47 o 
  -2   4   8       42.23       36.86      4.65 o 
  -1   4   8       54.27       48.87      4.23 o 
   0   4   8      143.57      135.40      4.15 o 
   1   4   8      172.03      160.62      4.24 o 
   2   4   8       79.32       94.79     13.24 o 
   3   4   8      461.88      432.85     15.51 o 
   4   4   8       88.20       85.61      4.10 o 
   5   4   8        0.61        1.67      4.17 o 
   6   4   8        4.75        4.70      4.57 o 
   7   4   8        2.74        6.11      5.72 o 
   8   4   8        8.14       10.43      9.77 o 
  -7   5   8        0.70        0.53      9.06 o 
  -6   5   8       14.92       22.66      7.89 o 
  -5   5   8       81.00       87.40      7.19 o 
  -4   5   8       37.42       41.75      5.56 o 
  -3   5   8      225.73      210.88      5.79 o 
  -2   5   8       44.54       38.10      4.92 o 
  -1   5   8       24.33       18.30      4.53 o 
   0   5   8       40.93       33.82      4.01 o 
   1   5   8       50.08       51.76      4.05 o 
   2   5   8       53.48       47.94      4.16 o 
   3   5   8      124.02      125.67      4.10 o 
   4   5   8       40.34       36.37      4.23 o 
   5   5   8       83.58       88.44      4.94 o 
   6   5   8        2.31        4.95      5.13 o 
   7   5   8       16.76       20.44      7.91 o 
   8   5   8        1.31        6.08      9.90 o 
  -6   6   8        9.94        8.37      8.31 o 
  -5   6   8        5.11        6.22      7.40 o 
  -4   6   8       51.85       46.51      5.39 o 
  -3   6   8        9.49        5.91      5.09 o 
  -2   6   8       34.88       39.09      4.76 o 
  -1   6   8      190.74      199.68      9.34 o 
   0   6   8      186.10      185.70      4.71 o 
   1   6   8      315.79      284.19     10.22 o 
   2   6   8       74.59       77.58      5.31 o 
   3   6   8       50.85       42.64      4.32 o 
   4   6   8      454.80      453.13     14.60 o 
   5   6   8        0.20        6.44      6.92 o 
   6   6   8        2.04        1.95      7.40 o 
   7   6   8        2.52        1.12      9.02 o 
   8   6   8        4.07        2.15     10.09 o 
  -6   7   8       10.39       18.07      8.73 o 
  -5   7   8        4.55        5.07      7.82 o 
  -4   7   8       10.00        7.94      5.56 o 
  -3   7   8       19.04       16.74      5.82 o 
  -2   7   8        3.17       -0.25      5.20 o 
  -1   7   8        4.12        4.39      5.01 o 
   0   7   8       43.32       47.15      5.15 o 
   1   7   8      191.16      169.55      5.60 o 
   2   7   8      261.85      264.57      6.66 o 
   3   7   8        6.67        9.85      6.21 o 
   4   7   8        0.01        1.08      6.52 o 
   5   7   8        2.48        6.52      6.85 o 
   6   7   8        5.90        6.40      7.51 o 
   7   7   8       18.39       22.27      9.26 o 
   8   7   8        6.77       13.06     10.45 o 
  -5   8   8       15.23       26.16      8.47 o 
  -4   8   8       66.42       72.50      5.91 o 
  -3   8   8        2.72        1.57      5.10 o 
  -2   8   8        1.19       -1.83      5.53 o 
  -1   8   8      108.00      106.77      5.46 o 
   0   8   8       91.58       80.02      5.21 o 
   1   8   8      535.22      551.20     12.00 o 
   2   8   8       40.48       33.64      6.17 o 
   3   8   8       59.74       55.15      5.48 o 
   4   8   8       59.66       65.45      6.65 o 
   5   8   8        9.18       17.30      7.02 o 
   6   8   8        6.78       18.91      7.68 o 
   7   8   8        0.03        0.29      8.42 o 
   8   8   8       39.48       48.99     10.64 o 
  -5   9   8        6.17        6.57      8.95 o 
  -4   9   8       18.68       16.58      6.16 o 
  -3   9   8        9.50       10.61      5.47 o 
  -2   9   8        0.45       -0.19      4.66 o 
  -1   9   8       26.37       34.75      5.56 o 
   0   9   8        1.12        3.01      5.21 o 
   1   9   8       28.92       19.07      7.03 o 
   2   9   8       52.82       51.59      6.36 o 
   3   9   8       36.64       32.32      6.42 o 
   4   9   8       54.84       52.62      6.75 o 
   5   9   8        6.87        7.98      7.16 o 
   6   9   8        0.01        8.10      7.82 o 
   7   9   8       11.14       11.45      8.62 o 
  -4  10   8        0.03        4.00      6.36 o 
  -3  10   8       11.98       13.52      5.70 o 
  -2  10   8       75.27       85.30      5.21 o 
  -1  10   8        2.17        5.92      4.52 o 
   0  10   8        0.10       -3.90      7.56 o 
   1  10   8       64.07       63.15      6.77 o 
   2  10   8       31.17       40.75      6.66 o 
   3  10   8       37.85       34.74      6.72 o 
   4  10   8       10.13       10.88      6.96 o 
   5  10   8       50.73       51.51      7.40 o 
   6  10   8        0.54        4.16      7.00 o 
   7  10   8       53.59       47.08      8.97 o 
  -3  11   8        9.86       13.54      6.12 o 
  -2  11   8        0.72        1.34      5.43 o 
  -1  11   8       78.47       67.59      6.28 o 
   0  11   8       30.32       22.49      5.53 o 
   1  11   8       68.17       79.48      5.20 o 
   2  11   8       71.85       68.60      7.21 o 
   3  11   8       63.44       59.81      7.29 o 
   4  11   8       63.97       76.49      7.48 o 
   5  11   8        1.20       -0.22      7.76 o 
   6  11   8       14.22       12.83      8.41 o 
   7  11   8        1.51        2.07      9.25 o 
  -2  12   8        6.79        5.51      7.15 o 
  -1  12   8       15.46       16.76      6.74 o 
   0  12   8       14.43       13.03      6.06 o 
   1  12   8       22.62       24.36      5.57 o 
   2  12   8       19.22       21.60      5.79 o 
   3  12   8        0.09        2.27      5.53 o 
   4  12   8       82.50       72.03      5.77 o 
   5  12   8        0.94        0.82      5.90 o 
   6  12   8        6.59        7.48      6.35 o 
  -1  13   8       25.18       32.26      7.52 o 
   0  13   8       13.88       15.60      6.71 o 
   1  13   8       35.40       46.70      6.92 o 
   2  13   8       39.59       43.74      6.44 o 
   3  13   8        1.36        1.95      6.11 o 
   4  13   8        7.19        8.06      6.28 o 
   5  13   8        5.66        5.20      6.55 o 
  -2  -8   9       29.77       28.83      6.16 o 
  -4  -7   9        3.27        7.63      6.67 o 
  -3  -7   9       30.64       32.95      6.16 o 
  -2  -7   9        4.59        9.45      6.01 o 
  -1  -7   9        0.15        4.78      5.94 o 
   0  -7   9        1.70        5.12      6.06 o 
   1  -7   9        1.00        3.64      6.39 o 
  -5  -6   9       52.30       50.83      6.28 o 
  -4  -6   9       21.47       26.53      6.23 o 
  -3  -6   9       38.27       39.92      5.71 o 
  -2  -6   9        7.83        9.60      5.56 o 
  -1  -6   9       10.33       14.60      5.51 o 
   0  -6   9       15.25       13.57      5.55 o 
   1  -6   9        0.12       -1.61      5.34 o 
   2  -6   9        0.03       -1.91      4.91 o 
   3  -6   9        0.81        0.34      5.12 o 
  -6  -5   9       28.78       24.98      7.04 o 
  -5  -5   9        9.19       13.07      6.52 o 
  -4  -5   9        2.72        8.40      5.48 o 
  -3  -5   9        1.18        2.95      5.28 o 
  -2  -5   9       19.40       26.50      5.17 o 
  -1  -5   9       14.64       15.14      5.45 o 
   0  -5   9       28.81       28.58      5.17 o 
   1  -5   9       22.01       24.60      5.37 o 
   2  -5   9        0.02        5.85      4.29 o 
   3  -5   9        0.75        3.69      4.92 o 
   4  -5   9        2.05        2.35      6.89 o 
  -6  -4   9        1.27        4.89      6.70 o 
  -5  -4   9        1.26        5.26      5.84 o 
  -4  -4   9        8.00        7.52      5.55 o 
  -3  -4   9        5.42        7.65      4.98 o 
  -2  -4   9        3.59        4.59      4.86 o 
  -1  -4   9       25.29       28.46      4.86 o 
   0  -4   9       12.84       10.61      4.86 o 
   1  -4   9       12.06       16.26      4.98 o 
   2  -4   9       12.42       17.94      5.28 o 
   3  -4   9       19.95       24.41      4.94 o 
   4  -4   9        2.94        6.20      5.24 o 
  -7  -3   9       32.26       41.08     12.33 o 
  -6  -3   9        9.95       15.06      6.68 o 
  -5  -3   9        0.33        0.02      6.01 o 
  -4  -3   9      173.49      182.53      5.66 o 
  -3  -3   9       67.45       60.57      4.87 o 
  -2  -3   9        0.00       -0.23      4.91 o 
  -1  -3   9       29.27       29.58      4.60 o 
   0  -3   9       68.41       70.74      4.38 o 
   1  -3   9        3.30        4.33      4.78 o 
   2  -3   9       58.04       58.55      4.96 o 
   3  -3   9       14.80       20.59      4.31 o 
   4  -3   9        7.54        7.67      5.06 o 
   5  -3   9        0.04        2.80      5.21 o 
  -7  -2   9        8.62        9.93     12.79 o 
  -6  -2   9        2.18       -1.09      7.52 o 
  -5  -2   9       38.34       40.54      5.93 o 
  -4  -2   9      149.27      133.27      5.77 o 
  -3  -2   9        1.03       -0.52      4.89 o 
  -2  -2   9       26.08       27.32      4.52 o 
  -1  -2   9       36.48       40.31      4.48 o 
   0  -2   9       78.56       75.38      4.51 o 
   1  -2   9        1.27        3.50      4.56 o 
   2  -2   9        1.64        2.49      4.67 o 
   3  -2   9       30.82       27.10      3.99 o 
   4  -2   9        5.65        5.44      4.59 o 
   5  -2   9        9.47       11.08      4.88 o 
   6  -2   9       11.42       16.00      5.92 o 
  -7  -1   9       13.98       17.34     15.02 o 
  -6  -1   9        6.98        8.61      7.65 o 
  -5  -1   9        0.18       -0.89      6.30 o 
  -4  -1   9       22.78       20.57      5.34 o 
  -3  -1   9       16.19       14.67      4.82 o 
  -2  -1   9      168.31      164.99      4.88 o 
  -1  -1   9        1.05        1.55      4.24 o 
   0  -1   9        2.41        1.57      4.27 o 
   1  -1   9        4.04        4.02      4.38 o 
   2  -1   9        1.41        3.74      4.53 o 
   3  -1   9       10.82       12.79      3.88 o 
   4  -1   9        6.65       14.41      4.35 o 
   5  -1   9       53.68       50.16      5.00 o 
   6  -1   9       16.92       16.60      5.53 o 
  -6   0   9        2.38        1.92      8.37 o 
  -5   0   9       31.40       30.92      6.53 o 
  -4   0   9       14.26       21.02      5.46 o 
  -3   0   9        0.00        0.83      4.94 o 
  -2   0   9        2.55        3.10      4.54 o 
  -1   0   9       55.97       53.40      8.48 o 
   0   0   9      218.96      238.40      4.63 o 
   1   0   9      140.16      144.40      4.45 o 
   2   0   9      226.72      244.44      4.85 o 
   3   0   9        0.04        0.21      4.53 o 
   4   0   9       18.04       18.17      4.14 o 
   5   0   9       31.74       30.35      4.43 o 
   6   0   9        6.74        8.75      5.17 o 
   7   0   9        3.51       -1.47      7.20 o 
  -7   1   9        3.99        6.05      7.58 o 
  -6   1   9      116.42      112.74     15.91 o 
  -5   1   9      106.53      107.67      7.49 o 
  -4   1   9       17.07       13.73      5.83 o 
  -3   1   9       81.24       81.09      5.26 o 
  -2   1   9        7.50        6.40      4.45 o 
  -1   1   9        9.19        7.49      4.58 o 
   0   1   9       83.56       84.87      4.48 o 
   1   1   9      340.97      326.03      4.97 o 
   2   1   9       20.51       15.80      4.25 o 
   3   1   9        1.95        1.31      4.40 o 
   4   1   9        5.40        3.48      4.14 o 
   5   1   9        5.88        7.33      4.20 o 
   6   1   9       13.61       12.22      4.78 o 
   7   1   9        0.25        4.19      5.46 o 
  -7   2   9        0.28       -1.22      8.85 o 
  -5   2   9        1.95        3.61      7.93 o 
  -4   2   9        9.67       12.25      6.08 o 
  -3   2   9      195.99      182.38      5.78 o 
  -2   2   9      202.70      203.40      5.10 o 
  -1   2   9       24.61       24.20      4.29 o 
   0   2   9      704.96      698.04      5.52 o 
   1   2   9       47.48       39.69      4.11 o 
   2   2   9        2.26        5.78      4.10 o 
   3   2   9       11.69       12.32      4.32 o 
   4   2   9      102.42       96.98      5.22 o 
   5   2   9        2.55        3.75      4.33 o 
   6   2   9       12.21       13.01      5.01 o 
   7   2   9        3.56        5.80      5.61 o 
  -7   3   9        2.18        3.88      8.97 o 
  -6   3   9       28.63       27.58      8.00 o 
  -5   3   9       10.97       15.04     12.77 o 
  -4   3   9        7.80        4.95      6.43 o 
  -3   3   9       45.25       41.64      5.28 o 
  -2   3   9       53.73       62.60      4.77 o 
  -1   3   9        1.34        0.69      4.44 o 
   0   3   9       61.70       63.33      4.09 o 
   1   3   9       24.70       23.44      4.06 o 
   2   3   9       10.12        9.40      4.20 o 
   3   3   9      137.88      134.10      4.31 o 
   4   3   9       60.97       50.39      4.01 o 
   5   3   9       53.67       51.00      4.67 o 
   6   3   9       12.46       13.08      4.78 o 
   7   3   9        9.18       15.22      5.77 o 
  -7   4   9        0.08       -0.70      9.20 o 
  -6   4   9       23.36       21.71      8.02 o 
  -5   4   9        0.48       -2.42      6.80 o 
  -4   4   9       28.94       29.36     10.13 o 
  -3   4   9      146.54      146.52      6.38 o 
  -2   4   9       28.20       27.65      4.76 o 
  -1   4   9      211.17      184.89     10.86 o 
   0   4   9        9.33        9.23      4.08 o 
   1   4   9       43.94       48.68      4.12 o 
   2   4   9      406.33      406.64     14.96 o 
   3   4   9       14.44       12.79      4.45 o 
   4   4   9        0.82        2.46      4.05 o 
   5   4   9        0.40        0.53      4.47 o 
   6   4   9      105.46      108.11      5.00 o 
   7   4   9       13.95       12.47      6.79 o 
  -6   5   9        7.79       10.16      8.24 o 
  -5   5   9        2.17        4.42      7.40 o 
  -4   5   9        0.62        1.32      5.68 o 
  -3   5   9      135.23      129.52      5.47 o 
  -2   5   9       76.40       84.40      5.27 o 
  -1   5   9       47.83       43.66      4.79 o 
   0   5   9      978.57      958.38     30.78 o 
   1   5   9        4.40        7.92      4.18 o 
   2   5   9       41.87       39.46      4.38 o 
   3   5   9        1.52        5.54      4.00 o 
   4   5   9       15.70       15.92      4.38 o 
   5   5   9       26.26       30.60      4.65 o 
   6   5   9       32.89       35.87      5.81 o 
   7   5   9       25.47       23.66      6.11 o 
  -6   6   9       16.78       21.07      8.68 o 
  -5   6   9       27.18       20.64      7.77 o 
  -4   6   9       29.57       30.99      5.99 o 
  -3   6   9        0.23        4.40      5.72 o 
  -2   6   9        2.80        1.51      4.74 o 
  -1   6   9      421.96      442.24     14.62 o 
   0   6   9        5.20        3.55      4.27 o 
   1   6   9        1.42        2.50      4.48 o 
   2   6   9        0.50        1.16      4.37 o 
   3   6   9      225.42      230.53      7.41 o 
   4   6   9       23.43       22.57      4.82 o 
   5   6   9        4.67        6.06      5.10 o 
   6   6   9       70.07       67.63      7.97 o 
   7   6   9        0.00       -1.86      8.57 o 
  -6   7   9        0.00        2.21      9.08 o 
  -5   7   9        6.77        4.42      8.11 o 
  -4   7   9       24.77       27.20      5.61 o 
  -3   7   9      126.10      129.30      5.89 o 
  -2   7   9        5.56        7.52      5.28 o 
  -1   7   9       13.06       14.13      5.30 o 
   0   7   9      129.72      117.98      5.40 o 
   1   7   9       75.82       74.34      5.29 o 
   2   7   9       28.65       33.36      5.82 o 
   3   7   9       32.61       32.67      5.74 o 
   4   7   9       11.45        7.21      6.84 o 
   5   7   9       10.30       13.81      7.29 o 
   6   7   9        2.49        4.22      7.94 o 
   7   7   9        0.47        4.89      8.71 o 
  -5   8   9        5.42        6.34      8.66 o 
  -4   8   9        0.04        3.09      5.93 o 
  -3   8   9       56.52       65.81      5.16 o 
  -2   8   9        0.82        3.21      5.44 o 
  -1   8   9        4.05        9.62      5.49 o 
   0   8   9       67.28       71.45      5.32 o 
   1   8   9       24.45       26.03      5.96 o 
   2   8   9       18.45       19.74      6.36 o 
   3   8   9      106.34      104.47      6.85 o 
   4   8   9       24.18       24.51      6.99 o 
   5   8   9      123.11      133.27      7.72 o 
   6   8   9        1.57        7.03      8.07 o 
   7   8   9        2.21       10.95      9.99 o 
  -4   9   9        1.44        1.98      6.70 o 
  -3   9   9       82.58       75.81      5.75 o 
  -2   9   9       62.30       70.66      6.48 o 
  -1   9   9       20.54       30.14      5.86 o 
   0   9   9        0.57        2.70      5.35 o 
   1   9   9        0.20        4.29      5.57 o 
   2   9   9        0.03        2.85      6.52 o 
   3   9   9        4.35        2.83      6.61 o 
   4   9   9       62.47       62.88      7.05 o 
   5   9   9       57.98       59.03      7.58 o 
   6   9   9        0.79       -6.18      8.17 o 
   7   9   9        5.24        0.28      9.13 o 
  -4  10   9        0.14       -1.19      7.06 o 
  -3  10   9        4.36        5.68      5.41 o 
  -2  10   9        1.51        0.75      5.30 o 
  -1  10   9        0.64        4.07      6.01 o 
   0  10   9       18.89       18.04      5.63 o 
   1  10   9       97.35       99.82      7.09 o 
   2  10   9       40.52       41.05      6.88 o 
   3  10   9       42.65       47.10      6.15 o 
   4  10   9       78.78       89.19      7.40 o 
   5  10   9       16.20       19.59      7.74 o 
   6  10   9        0.99        1.19      8.42 o 
   7  10   9        0.02        3.47      9.29 o 
  -3  11   9       30.48       33.71      6.22 o 
  -2  11   9        0.01        0.45      5.48 o 
  -1  11   9        1.54        0.27      5.18 o 
   0  11   9        7.72        5.64      5.90 o 
   1  11   9        8.59        5.62      8.20 o 
   2  11   9        0.76       10.95      8.17 o 
   3  11   9       13.27        6.33      7.35 o 
   4  11   9       58.14       46.84      7.67 o 
   5  11   9        0.03        5.82      8.08 o 
   6  11   9        0.12        2.18      8.76 o 
  -2  12   9       33.60       37.65      7.69 o 
  -1  12   9        8.41        6.41      6.92 o 
   0  12   9       16.61       22.92      6.20 o 
   1  12   9       88.26       99.72      6.12 o 
   2  12   9        0.34       -3.32      5.59 o 
   3  12   9       25.69       21.26      7.97 o 
   4  12   9        0.02        6.50      8.14 o 
   5  12   9        1.48        5.27      8.62 o 
   0  13   9       12.80        6.05      6.47 o 
   1  13   9       30.70       37.21      6.26 o 
   2  13   9        1.52        3.26      6.53 o 
   3  13   9       69.47       79.18      6.31 o 
   4  13   9       12.39       25.14      6.38 o 
  -4  -6  10       16.89       19.62      6.45 o 
  -3  -6  10        1.93        1.45      6.14 o 
  -2  -6  10       33.36       38.38      5.71 o 
  -1  -6  10        2.00        5.85      6.02 o 
   0  -6  10        2.46        1.81      6.12 o 
   1  -6  10       18.27       15.19      6.44 o 
  -5  -5  10        7.05       14.72      7.13 o 
  -4  -5  10        6.14        7.52      6.33 o 
  -3  -5  10       18.94       22.10      5.81 o 
  -2  -5  10       30.83       35.69      5.70 o 
  -1  -5  10        1.35        1.16      5.17 o 
   0  -5  10       21.84       19.09      5.23 o 
   1  -5  10        0.09       -2.11      5.79 o 
   2  -5  10        1.53        3.03      4.92 o 
   3  -5  10        4.68        2.67      6.63 o 
  -6  -4  10        5.40        9.54      7.65 o 
  -5  -4  10       32.83       31.77      6.09 o 
  -4  -4  10       13.06       15.87      6.00 o 
  -3  -4  10       82.02       83.12      5.58 o 
  -2  -4  10       53.36       52.58      5.41 o 
  -1  -4  10       37.40       38.12      5.29 o 
   0  -4  10       20.73       18.99      4.87 o 
   1  -4  10        1.68        3.47      5.01 o 
   2  -4  10        8.07        7.12      5.73 o 
   3  -4  10       29.03       24.35      5.00 o 
  -6  -3  10        1.55        4.70      7.09 o 
  -5  -3  10        8.56       11.62      6.47 o 
  -4  -3  10       76.37       68.79      5.56 o 
  -3  -3  10        8.15        5.37      5.18 o 
  -2  -3  10       69.23       70.40      5.17 o 
  -1  -3  10       15.43       18.99      4.99 o 
   0  -3  10       78.46       80.55      5.10 o 
   1  -3  10        3.67        4.09      4.72 o 
   2  -3  10       14.25       23.79      5.36 o 
   3  -3  10        9.50        9.53      4.66 o 
   4  -3  10        0.01        3.87      5.33 o 
  -6  -2  10        2.18        3.12      7.48 o 
  -5  -2  10        5.39        2.54      6.49 o 
  -4  -2  10        0.24        1.10      5.90 o 
  -3  -2  10      156.09      154.63      6.61 o 
  -2  -2  10       57.13       56.35      6.27 o 
  -1  -2  10       91.24       93.10      4.53 o 
   0  -2  10       73.87       73.57      5.10 o 
   1  -2  10       12.62       16.72      4.53 o 
   2  -2  10        0.53        1.48      4.65 o 
   3  -2  10        0.26        3.81      4.15 o 
   4  -2  10       14.61       16.40      4.82 o 
   5  -2  10       20.13       17.78      5.58 o 
  -7  -1  10        1.64        3.85     15.44 o 
  -6  -1  10        6.43        6.58      7.99 o 
  -5  -1  10        9.65       10.80      6.16 o 
  -4  -1  10      135.28      140.11      7.43 o 
  -3  -1  10       35.72       43.07      5.23 o 
  -2  -1  10        3.56        5.48      4.66 o 
  -1  -1  10       53.01       52.74      4.71 o 
   0  -1  10        1.79        3.25      4.55 o 
   1  -1  10        1.16        4.53      4.71 o 
   2  -1  10      102.33      105.82      5.03 o 
   3  -1  10       85.96       84.44      4.91 o 
   4  -1  10       13.06       13.33      4.55 o 
   5  -1  10       14.98       15.97      5.38 o 
  -7   0  10        1.37        4.74     20.43 o 
  -6   0  10        1.65        3.12      8.48 o 
  -5   0  10      107.52      105.99      6.93 o 
  -4   0  10       65.20       65.90      7.52 o 
  -3   0  10        3.65        3.97      4.78 o 
  -2   0  10      127.92      131.19      5.15 o 
  -1   0  10        1.66        4.92      4.71 o 
   0   0  10        0.71        0.74      4.39 o 
   1   0  10        1.55        6.23      4.54 o 
   2   0  10      197.25      205.88      5.03 o 
   3   0  10        2.60        3.91      4.88 o 
   4   0  10        1.43        2.15      4.46 o 
   5   0  10        1.05        6.28      4.89 o 
   6   0  10        5.44        7.34      5.44 o 
  -6   1  10        1.88        2.37      9.59 o 
  -5   1  10       18.21       18.75      7.44 o 
  -4   1  10        7.49        8.00      6.04 o 
  -3   1  10       33.60       34.39      5.53 o 
  -2   1  10      218.73      216.34      7.47 o 
  -1   1  10       20.39       21.97      4.44 o 
   0   1  10       14.79       14.17      4.34 o 
   1   1  10       59.42       65.71      4.49 o 
   2   1  10        0.71       -0.76      4.56 o 
   3   1  10        0.33       -1.95      4.72 o 
   4   1  10       37.44       40.67      4.33 o 
   5   1  10       37.62       36.27      4.73 o 
   6   1  10       24.18       24.92      5.21 o 
  -7   2  10        0.37        5.19      9.55 o 
  -5   2  10        2.44        6.79      7.79 o 
  -4   2  10       18.96        8.58      6.03 o 
  -3   2  10      136.80      122.74      5.49 o 
  -2   2  10       46.23       49.14      4.78 o 
  -1   2  10       21.16       16.43      4.32 o 
   0   2  10       25.42       24.81      4.24 o 
   1   2  10      143.14      138.22      4.79 o 
   2   2  10       79.11       84.71      6.48 o 
   3   2  10        1.25        2.03      4.26 o 
   4   2  10      139.76      127.00      7.95 o 
   5   2  10       69.04       68.05      4.64 o 
   6   2  10       21.82       25.61      5.18 o 
   7   2  10        1.37        3.62      8.06 o 
  -7   3  10        0.35       -0.46      9.68 o 
  -6   3  10       12.39       10.60      8.63 o 
  -5   3  10       91.07       93.93      8.89 o 
  -4   3  10       65.15       50.02      6.76 o 
  -3   3  10       67.95       64.09      5.87 o 
  -2   3  10       72.85       78.30      5.12 o 
  -1   3  10       28.31       25.11      4.56 o 
   0   3  10       51.98       47.64      6.26 o 
   1   3  10      134.85      137.76      4.14 o 
   2   3  10        4.73        2.74      4.05 o 
   3   3  10       40.31       38.43      4.65 o 
   4   3  10       16.30       15.82      4.21 o 
   5   3  10        2.17        3.56      4.60 o 
   6   3  10       30.37       31.72      5.33 o 
   7   3  10        5.41        8.07      5.98 o 
  -6   4  10        3.25        6.24      8.65 o 
  -5   4  10        0.01        1.83      6.87 o 
  -4   4  10        8.48        7.48      7.03 o 
  -3   4  10       42.23       36.11      5.98 o 
  -2   4  10       76.87       79.33      5.23 o 
  -1   4  10       31.43       36.97      4.65 o 
   0   4  10      317.25      328.75      9.90 o 
   1   4  10      129.03      134.03      4.49 o 
   2   4  10        8.11       11.56      4.42 o 
   3   4  10        9.81        7.63      4.37 o 
   4   4  10       23.65       25.39      4.08 o 
   5   4  10        2.30        5.19      4.77 o 
   6   4  10       24.86       20.62      5.17 o 
   7   4  10       14.71       15.25      6.47 o 
  -6   5  10        4.56        9.94      8.85 o 
  -5   5  10       77.98       73.40      7.50 o 
  -4   5  10       18.54       14.35      5.95 o 
  -3   5  10       63.41       62.64      6.18 o 
  -2   5  10       30.91       19.79      5.22 o 
  -1   5  10      207.83      198.81      5.29 o 
   0   5  10       98.54      105.91     11.23 o 
   1   5  10       57.20       52.21      4.16 o 
   2   5  10       19.85       19.52      4.57 o 
   3   5  10       90.36       94.65      4.57 o 
   4   5  10       28.76       26.97      4.53 o 
   5   5  10        3.44        6.69      4.87 o 
   6   5  10       10.61       14.80      5.87 o 
   7   5  10        0.03        1.64      6.49 o 
  -6   6  10        0.01       -1.73      9.08 o 
  -5   6  10        0.50        5.41      8.13 o 
  -4   6  10        0.21       -2.09      6.66 o 
  -3   6  10       85.89       91.41      5.66 o 
  -2   6  10       16.25       11.69      5.05 o 
  -1   6  10       50.00       45.49      5.20 o 
   0   6  10       17.27       15.87      4.77 o 
   1   6  10        0.90        2.95      4.49 o 
   2   6  10      337.66      343.06     15.81 o 
   3   6  10       25.29       26.20      4.42 o 
   4   6  10       12.63       16.22      4.84 o 
   5   6  10       22.97       26.64      5.48 o 
   6   6  10       38.23       44.67      5.94 o 
   7   6  10        5.85        7.60      9.07 o 
  -5   7  10       14.17       19.49      8.58 o 
  -4   7  10       10.54       15.01      6.61 o 
  -3   7  10       30.73       25.66      5.76 o 
  -2   7  10       42.08       46.43      5.85 o 
  -1   7  10       74.36       61.88      6.32 o 
   0   7  10      153.15      162.73      7.27 o 
   1   7  10       69.53       76.07      4.22 o 
   2   7  10       43.60       40.39      4.42 o 
   3   7  10       43.29       48.49      4.59 o 
   4   7  10        4.59        9.01      5.10 o 
   5   7  10       46.71       57.21      7.81 o 
   6   7  10       71.39       60.42      8.58 o 
   7   7  10        1.82        4.71      9.29 o 
  -5   8  10        3.64       -6.25      9.06 o 
  -4   8  10        4.21        3.72      6.03 o 
  -3   8  10       20.56       18.06      6.22 o 
  -2   8  10       43.71       42.28      6.15 o 
  -1   8  10      187.94      197.80     10.55 o 
   0   8  10       28.73       30.77      5.38 o 
   1   8  10        3.93        3.79      5.68 o 
   2   8  10      196.73      223.41      7.26 o 
   3   8  10       17.76       24.49      6.97 o 
   4   8  10       41.80       45.07      7.40 o 
   5   8  10        3.63        7.63      7.73 o 
   6   8  10       16.24       28.73      9.66 o 
   7   8  10        0.00       -0.81      9.53 o 
  -4   9  10        3.06        2.37      6.84 o 
  -3   9  10        5.97       10.36      5.46 o 
  -2   9  10        6.86        5.14      6.37 o 
  -1   9  10        3.48        5.08      6.17 o 
   0   9  10       32.32       32.96      6.33 o 
   1   9  10       24.02       25.64      5.95 o 
   2   9  10       42.43       48.18      6.97 o 
   3   9  10        3.10        2.55      7.10 o 
   4   9  10        4.54        2.80      7.40 o 
   5   9  10        0.27        7.83      7.86 o 
   6   9  10        0.22        6.27      8.72 o 
   7   9  10        4.11        0.73      9.73 o 
  -3  10  10        0.94        2.39      5.93 o 
  -2  10  10        0.50        1.97      5.32 o 
  -1  10  10       32.08       33.95      6.47 o 
   0  10  10        6.92        9.23      6.07 o 
   1  10  10       13.98       18.32      7.31 o 
   2  10  10       42.62       31.82      7.25 o 
   3  10  10       13.23       18.63      7.25 o 
   4  10  10        7.43        9.59      7.59 o 
   5  10  10       66.83       63.27      8.16 o 
   6  10  10        2.51        0.59      9.02 o 
  -2  11  10        7.17        5.84      5.91 o 
  -1  11  10       15.18       16.90      5.41 o 
   0  11  10       23.40       19.29      9.01 o 
   1  11  10       12.34       20.07      7.70 o 
   2  11  10       49.56       49.62      7.72 o 
   3  11  10        7.49        6.26      7.60 o 
   4  11  10       20.65       17.64      6.86 o 
   5  11  10        0.06        4.03      8.44 o 
   6  11  10        0.57        1.19      9.22 o 
  -1  12  10       11.59       10.96      7.14 o 
   0  12  10        7.27        8.00      6.32 o 
   1  12  10       32.16       27.47      8.41 o 
   2  12  10       25.07       25.80      8.20 o 
   3  12  10       24.87       25.52      8.19 o 
   4  12  10        1.90        7.87      8.44 o 
   5  12  10       17.67       19.28      9.03 o 
   1  13  10        0.07        3.46      8.11 o 
   2  13  10       45.94       55.26      6.39 o 
   3  13  10        3.66        4.09      6.43 o 
  -4  -5  11        1.84        1.13     10.76 o 
  -3  -5  11       42.05       36.85      6.45 o 
  -2  -5  11       20.75       21.12      6.27 o 
  -1  -5  11        0.04        1.69      6.18 o 
   0  -5  11        4.16        6.25      6.22 o 
   1  -5  11        0.17       -0.59      6.51 o 
  -5  -4  11        1.87        4.85      7.38 o 
  -4  -4  11       40.03       34.84      6.28 o 
  -3  -4  11       31.99       27.45      6.04 o 
  -2  -4  11       14.96       17.76      6.19 o 
  -1  -4  11        2.78        9.15      5.73 o 
   0  -4  11       11.87        9.92      5.36 o 
   1  -4  11        1.06       -2.39      5.48 o 
   2  -4  11        1.39       -1.25      6.30 o 
  -5  -3  11        1.40        1.55      7.01 o 
  -4  -3  11        4.14        3.93      5.94 o 
  -3  -3  11       15.84       20.65      6.03 o 
  -2  -3  11       27.00       33.45      5.55 o 
  -1  -3  11       36.44       37.16      5.47 o 
   0  -3  11       22.17       25.90      5.44 o 
   1  -3  11        6.09        8.87      5.13 o 
   2  -3  11        0.01        0.40      5.85 o 
   3  -3  11        4.74        7.35      5.08 o 
  -6  -2  11        2.00       -0.36      8.26 o 
  -5  -2  11       13.86       11.02      7.13 o 
  -4  -2  11       14.12       17.11      6.04 o 
  -3  -2  11       24.69       31.30      5.77 o 
  -2  -2  11        3.12        5.08      5.21 o 
  -1  -2  11       15.37       11.59      5.20 o 
   0  -2  11        2.73        5.85      5.17 o 
   1  -2  11        0.07        6.01      5.26 o 
   2  -2  11        9.17        8.52      5.53 o 
   3  -2  11       70.83       68.39      4.78 o 
   4  -2  11        0.07        3.65      5.41 o 
  -6  -1  11        2.61        5.22      8.66 o 
  -5  -1  11       24.64       21.65      6.70 o 
  -4  -1  11       92.83       93.07      6.03 o 
  -3  -1  11        3.75        2.81      5.27 o 
  -2  -1  11       10.50        5.82      5.10 o 
  -1  -1  11       14.74        9.14      5.05 o 
   0  -1  11       37.67       44.00      5.76 o 
   1  -1  11        1.79        4.10      5.76 o 
   2  -1  11       75.29       77.09      5.36 o 
   3  -1  11       15.64       15.73      4.30 o 
   4  -1  11        0.21        2.43      5.10 o 
   5  -1  11        0.04       -0.97      5.89 o 
  -6   0  11        0.09        1.21      9.24 o 
  -5   0  11        4.19        3.87      6.85 o 
  -4   0  11        5.40        7.69      6.06 o 
  -3   0  11       14.65       14.62      5.45 o 
  -2   0  11        5.44       11.20      5.23 o 
  -1   0  11      129.91      128.47      5.14 o 
   0   0  11      140.24      144.25      5.02 o 
   1   0  11       44.67       46.21      4.94 o 
   2   0  11        4.59        3.89      5.00 o 
   3   0  11        5.04        3.25      4.94 o 
   4   0  11        5.29        5.27      4.67 o 
   5   0  11       13.05       14.60      5.18 o 
  -6   1  11        0.26        2.06     10.12 o 
  -5   1  11       37.43       31.97      7.44 o 
  -4   1  11        9.21        4.12      6.19 o 
  -3   1  11        2.03        4.92      5.69 o 
  -2   1  11        9.00       10.97      4.87 o 
  -1   1  11       51.27       50.59      4.83 o 
   0   1  11        0.04        1.71      4.63 o 
   1   1  11        4.25        4.85      4.67 o 
   2   1  11       33.51       42.15      4.91 o 
   3   1  11        4.07        8.08      5.08 o 
   4   1  11       34.27       32.91      4.68 o 
   5   1  11       37.42       38.27      5.13 o 
   6   1  11        1.79        4.38      7.23 o 
  -6   2  11        1.20        3.02     11.57 o 
  -5   2  11       12.47       12.33      7.82 o 
  -4   2  11        8.41       15.22      6.22 o 
  -3   2  11       13.17       16.81      5.88 o 
  -2   2  11       29.69       34.82      5.38 o 
  -1   2  11        7.52        7.66      4.63 o 
   0   2  11       40.23       39.24      4.59 o 
   1   2  11       14.57       17.01      4.57 o 
   2   2  11      114.33      131.53      4.97 o 
   3   2  11        1.71        2.96      4.94 o 
   4   2  11       13.49       15.94      4.26 o 
   5   2  11       17.74       18.01      4.95 o 
   6   2  11        3.01        7.24      5.65 o 
  -6   3  11        9.10       13.66      9.38 o 
  -5   3  11        4.80        4.19      8.68 o 
  -4   3  11        6.55       11.83      6.92 o 
  -3   3  11       14.48       13.47      5.67 o 
  -2   3  11       51.69       47.39      5.09 o 
  -1   3  11        1.94        2.48      4.82 o 
   0   3  11       30.49       31.55      4.51 o 
   1   3  11      134.44      143.48     14.62 o 
   2   3  11       21.41       23.16      4.70 o 
   3   3  11       14.25       12.77      4.89 o 
   4   3  11        2.28        2.32      4.48 o 
   5   3  11        3.13        6.36      4.96 o 
   6   3  11        0.01        1.65      5.68 o 
  -6   4  11        0.31        2.91      9.34 o 
  -5   4  11       15.98       18.57      7.36 o 
  -4   4  11       27.97       24.00      7.34 o 
  -3   4  11       92.38       83.37      6.20 o 
  -2   4  11        9.66        8.48      5.12 o 
  -1   4  11       65.11       57.70      5.75 o 
   0   4  11      240.90      230.63      5.26 o 
   1   4  11       13.04       15.37      4.56 o 
   2   4  11        0.76        9.53      4.65 o 
   3   4  11        0.18        4.34      4.90 o 
   4   4  11       55.71       59.14      4.78 o 
   5   4  11       14.02       16.79      5.05 o 
   6   4  11        8.66        5.82      5.58 o 
  -6   5  11        0.13        2.76      9.45 o 
  -5   5  11       17.26       19.38      7.65 o 
  -4   5  11        0.60        1.78      5.82 o 
  -3   5  11       16.50       20.78      6.53 o 
  -2   5  11       29.79       38.61      5.67 o 
  -1   5  11        1.02        0.00      4.73 o 
   0   5  11       59.86       55.88      5.27 o 
   1   5  11        0.29        3.07      4.64 o 
   2   5  11        0.04        1.94      4.72 o 
   3   5  11       22.30       21.25      4.99 o 
   4   5  11       39.66       43.08      4.77 o 
   5   5  11       19.39       22.14      5.23 o 
   6   5  11       16.84       19.97      5.78 o 
  -5   6  11        0.53        1.55      8.80 o 
  -4   6  11       23.38       23.35      7.03 o 
  -3   6  11       14.57       21.98      6.45 o 
  -2   6  11        3.10        5.46      5.72 o 
  -1   6  11       30.19       25.25      5.19 o 
   0   6  11        0.76        0.84      5.03 o 
   1   6  11       59.16       63.58      4.85 o 
   2   6  11        1.37        2.19      4.81 o 
   3   6  11        0.39        1.24      4.66 o 
   4   6  11        7.42        7.61      4.99 o 
   5   6  11       17.81       14.71      5.83 o 
   6   6  11       88.36       79.95      9.56 o 
  -5   7  11        8.79        8.00      9.12 o 
  -4   7  11       11.78        9.27      7.44 o 
  -3   7  11        6.28        3.66      6.64 o 
  -2   7  11      105.18       92.14      6.05 o 
  -1   7  11      100.00       97.93      9.40 o 
   0   7  11       65.90       73.62      7.48 o 
   1   7  11        5.48        0.82      5.20 o 
   2   7  11       14.39       21.15      4.99 o 
   3   7  11        8.35        6.78      4.74 o 
   4   7  11        0.14        3.71      5.44 o 
   5   7  11       24.26       25.25      5.86 o 
   6   7  11        5.20       14.30      9.05 o 
  -4   8  11        0.25        2.04      6.39 o 
  -3   8  11        0.75        4.43      6.93 o 
  -2   8  11       10.32       17.22      6.36 o 
  -1   8  11        1.04        6.01      6.25 o 
   0   8  11        3.52        2.34      5.79 o 
   1   8  11        0.01        2.27      5.98 o 
   2   8  11       49.58       53.60      6.75 o 
   3   8  11       88.05       86.83      7.54 o 
   4   8  11        0.99        5.63      7.78 o 
   5   8  11        1.91       -1.43      8.29 o 
   6   8  11        1.24        7.58      9.14 o 
  -4   9  11       12.55       16.97      6.81 o 
  -3   9  11       22.61       28.26      7.36 o 
  -2   9  11       12.48       15.95      6.77 o 
  -1   9  11       18.72       23.14      6.49 o 
   0   9  11        1.25        1.98      6.08 o 
   1   9  11        0.21        2.00      6.98 o 
   2   9  11       14.97       18.98      7.52 o 
   3   9  11       13.72       18.84      7.59 o 
   4   9  11        7.99        9.07      7.83 o 
   5   9  11       10.11       15.26      8.51 o 
   6   9  11        0.53        4.84      9.37 o 
  -3  10  11        0.46        2.42      6.54 o 
  -2  10  11        0.92        3.53      7.05 o 
  -1  10  11       13.31       14.73      7.02 o 
   0  10  11       31.71       40.30      6.43 o 
   1  10  11        3.29        4.00      7.73 o 
   2  10  11       47.40       53.09      7.79 o 
   3  10  11       60.50       57.49      7.74 o 
   4  10  11        9.53        4.82      8.01 o 
   5  10  11        0.11        7.91      8.67 o 
  -2  11  11       19.53       20.63      6.26 o 
  -1  11  11        0.18        4.48      7.44 o 
   0  11  11        2.84        6.17      7.35 o 
   1  11  11       21.58       17.27      8.25 o 
   2  11  11        5.94        1.90      8.05 o 
   3  11  11        1.12       -0.10      8.09 o 
   4  11  11        1.54        4.51      8.37 o 
   5  11  11        9.99        7.04      8.99 o 
   0  12  11       17.40       20.71      6.60 o 
   1  12  11        6.99       11.09      9.79 o 
   2  12  11       43.61       50.97      8.69 o 
   3  12  11        1.62        9.36      8.62 o 
   4  12  11        3.33        0.51      8.95 o 
  -3  -4  12        0.04        0.62      7.00 o 
  -2  -4  12       11.41       13.95      6.46 o 
  -1  -4  12        0.10       -1.42      6.35 o 
   0  -4  12        0.04        3.23      5.97 o 
  -4  -3  12        0.14        5.73      6.89 o 
  -3  -3  12        9.72       14.10      6.27 o 
  -2  -3  12        9.12       14.47      6.10 o 
  -1  -3  12        9.23       12.77      5.97 o 
   0  -3  12       10.39        7.79      6.05 o 
   1  -3  12       18.17       17.53      6.13 o 
   2  -3  12        0.37       -0.36      6.50 o 
  -5  -2  12        4.89       11.70      7.52 o 
  -4  -2  12       19.25       18.53      7.05 o 
  -3  -2  12       28.11       24.43      6.05 o 
  -2  -2  12       30.20       27.79      6.13 o 
  -1  -2  12       10.36       10.59      5.69 o 
   0  -2  12        0.43        3.94      5.66 o 
   1  -2  12        0.38        0.14      5.33 o 
   2  -2  12        2.01       -1.03      6.01 o 
   3  -2  12        0.63        1.46      5.25 o 
  -5  -1  12        0.00        2.45      7.21 o 
  -4  -1  12        3.88        8.31      6.79 o 
  -3  -1  12       10.11        6.16      5.81 o 
  -2  -1  12        8.49       11.41      5.57 o 
  -1  -1  12       16.35       22.81      5.51 o 
   0  -1  12       67.52       71.67      5.12 o 
   1  -1  12        0.21        4.16      5.48 o 
   2  -1  12        5.17        6.17      5.74 o 
   3  -1  12        0.22        2.39      4.69 o 
   4  -1  12        0.12        7.39      5.65 o 
  -5   0  12        3.49        4.68      7.77 o 
  -4   0  12       16.43       17.83      7.25 o 
  -3   0  12        5.02        6.10      5.59 o 
  -2   0  12        0.04        5.91      5.66 o 
  -1   0  12       22.51       18.79      5.59 o 
   0   0  12       26.78       25.29      5.27 o 
   1   0  12        0.92        1.23      5.47 o 
   2   0  12        3.97        2.41      5.03 o 
   3   0  12        0.69        6.59      5.77 o 
   4   0  12        5.33        6.54      5.30 o 
  -5   1  12        0.05        0.30      7.63 o 
  -4   1  12       87.29       82.84      6.69 o 
  -3   1  12       37.92       41.97      6.19 o 
  -2   1  12        2.29        4.13      5.27 o 
  -1   1  12       52.35       52.71      5.22 o 
   0   1  12        2.04        1.00      5.14 o 
   1   1  12        3.37        5.92      4.69 o 
   2   1  12       23.64       34.15      5.28 o 
   3   1  12       24.09       25.66      5.59 o 
   4   1  12        0.37        1.43      4.79 o 
   5   1  12        5.39        7.09      5.60 o 
  -5   2  12        7.31        8.97      8.36 o 
  -4   2  12       50.70       49.62      6.85 o 
  -3   2  12        0.03        2.80      6.08 o 
  -2   2  12       17.45       19.92      5.22 o 
  -1   2  12        5.50        8.16      5.02 o 
   0   2  12       24.10       28.58      4.96 o 
   1   2  12       11.31       14.36      4.95 o 
   2   2  12       75.60       74.99      5.16 o 
   3   2  12       15.44       14.05      5.36 o 
   4   2  12        3.85        4.65      4.83 o 
   5   2  12        1.23        3.93      5.37 o 
  -5   3  12       15.07       15.85      8.87 o 
  -4   3  12       86.58       82.69      7.31 o 
  -3   3  12        3.30        4.63      6.14 o 
  -2   3  12        2.02        2.60      5.79 o 
  -1   3  12        2.62        6.79      5.19 o 
   0   3  12        2.05        4.48      5.14 o 
   1   3  12       16.66       16.11      4.91 o 
   2   3  12        2.50        1.27      5.02 o 
   3   3  12        0.01        1.17      5.26 o 
   4   3  12       15.65       20.80      4.91 o 
   5   3  12       27.93       32.48      5.12 o 
  -5   4  12        0.65        2.55     14.31 o 
  -4   4  12        0.83        0.36      7.88 o 
  -3   4  12       10.08       16.43      6.50 o 
  -2   4  12       10.59       17.44      5.87 o 
  -1   4  12       13.89       18.33      5.61 o 
   0   4  12       74.36       77.04      4.98 o 
   1   4  12        4.74        7.62      4.91 o 
   2   4  12       24.73       32.43      5.09 o 
   3   4  12        0.03        5.67      4.88 o 
   4   4  12       63.09       62.89      5.91 o 
   5   4  12       65.93       71.18      5.21 o 
   6   4  12        0.66        2.02      7.84 o 
  -5   5  12        3.89        7.15      8.69 o 
  -4   5  12       27.56       16.99     11.19 o 
  -3   5  12        9.33       10.08      6.60 o 
  -2   5  12       11.54       12.86      6.01 o 
  -1   5  12        0.89        5.93      5.70 o 
   0   5  12        3.20        2.68      4.95 o 
   1   5  12       14.02       14.17      4.98 o 
   2   5  12       85.42       89.24      6.14 o 
   3   5  12        0.26        4.39      5.33 o 
   4   5  12       32.10       37.64      5.08 o 
   5   5  12       16.13       14.95      5.63 o 
   6   5  12        6.09       10.18      6.16 o 
  -5   6  12        0.61       -0.12      9.53 o 
  -4   6  12        3.97       10.05      6.92 o 
  -3   6  12       40.00       36.17      6.34 o 
  -2   6  12        3.68        3.78      6.13 o 
  -1   6  12        0.35        2.11      5.81 o 
   0   6  12      112.43      113.79      8.44 o 
   1   6  12       37.17       45.40      6.30 o 
   2   6  12        6.12        8.64      5.18 o 
   3   6  12        9.72       12.74      5.39 o 
   4   6  12        5.68        9.38      4.94 o 
   5   6  12        6.90        8.31      5.85 o 
   6   6  12        1.88        2.24      6.81 o 
  -4   7  12        0.19       -2.00      7.25 o 
  -3   7  12        0.10        1.95      6.83 o 
  -2   7  12       17.45       23.31      6.27 o 
  -1   7  12       10.26       14.23      4.88 o 
   0   7  12        9.15       14.51      5.54 o 
   1   7  12        0.01       -1.69      5.21 o 
   2   7  12       12.98       16.53      5.30 o 
   3   7  12       28.89       31.11      5.18 o 
   4   7  12       12.25       13.63      5.76 o 
   5   7  12       16.66       15.87      6.33 o 
   6   7  12        0.65       -0.34      6.88 o 
  -4   8  12       15.21       18.25      7.80 o 
  -3   8  12       33.36       39.05      7.18 o 
  -2   8  12        0.01       -1.49      6.78 o 
  -1   8  12        2.55        3.07      6.53 o 
   0   8  12       15.56       21.04      6.45 o 
   1   8  12        0.00       -0.11      6.92 o 
   2   8  12       29.19       26.19      6.96 o 
   3   8  12        2.76        3.04      5.19 o 
   4   8  12       39.39       53.88      8.38 o 
   5   8  12        2.47        6.48      9.06 o 
  -3   9  12       11.78       10.89      7.05 o 
  -2   9  12        0.01        0.31      6.80 o 
  -1   9  12       21.61       13.82      6.48 o 
   0   9  12       59.23       67.84      7.05 o 
   1   9  12        0.44        2.26      6.80 o 
   2   9  12        4.83       12.96      8.03 o 
   3   9  12       12.31       15.88      8.17 o 
   4   9  12        2.55        2.32      8.56 o 
   5   9  12        3.88        5.77      9.02 o 
  -2  10  12        3.16        3.00      7.21 o 
  -1  10  12       34.05       42.73      7.59 o 
   0  10  12        0.85        3.27      7.64 o 
   1  10  12        1.59        3.75      7.40 o 
   2  10  12        4.81       15.25      8.30 o 
   3  10  12       30.24       37.40      8.47 o 
   4  10  12        0.02        3.55      8.81 o 
   5  10  12        1.28       17.45      9.43 o 
  -1  11  12       34.83       43.97      7.97 o 
   0  11  12       36.58       39.80      7.52 o 
   1  11  12        1.09        8.24      8.82 o 
   2  11  12        0.01        5.31      8.67 o 
   3  11  12        0.29        3.11      8.69 o 
   4  11  12        0.01       -0.36      9.04 o 
   2  12  12        7.29       11.12      9.16 o 
  -3  -2  13       25.06       23.55      7.05 o 
  -2  -2  13        0.21       -0.68      6.38 o 
  -1  -2  13       10.55       16.59      6.33 o 
   0  -2  13        0.01        2.00      6.33 o 
   1  -2  13       26.89       35.06      6.50 o 
  -4  -1  13        9.97        8.20      7.47 o 
  -3  -1  13        0.67        0.88      6.72 o 
  -2  -1  13       17.21       26.31      6.87 o 
  -1  -1  13        0.03       -2.51      6.05 o 
   0  -1  13        6.30       10.94      6.00 o 
   1  -1  13       25.82       28.42      6.16 o 
   2  -1  13        8.48        5.24      6.38 o 
  -4   0  13        7.70       11.01      7.24 o 
  -3   0  13       58.03       54.50      7.05 o 
  -2   0  13       23.88       28.41      6.30 o 
  -1   0  13        9.69       12.82      6.46 o 
   0   0  13        8.43        6.20      5.75 o 
   1   0  13       15.76       17.11      5.85 o 
   2   0  13        1.06        4.12      5.97 o 
   3   0  13        9.29       11.58      6.42 o 
  -4   1  13       20.19       22.90      7.41 o 
  -3   1  13        9.50       10.57      6.70 o 
  -2   1  13        6.77        7.75      5.81 o 
  -1   1  13        0.87       -1.78      5.63 o 
   0   1  13       16.83       18.40      5.58 o 
   1   1  13        2.17        5.54      5.57 o 
   2   1  13       34.04       31.92      5.80 o 
   3   1  13       18.41       13.96      6.14 o 
   4   1  13        0.76        8.35      5.61 o 
  -4   2  13       20.59       21.88      7.78 o 
  -3   2  13        2.78        2.20      6.63 o 
  -2   2  13        0.03        3.46      6.38 o 
  -1   2  13       26.44       18.54      5.83 o 
   0   2  13       55.84       59.08      5.79 o 
   1   2  13        7.46       15.32      5.39 o 
   2   2  13       14.56       12.15      5.58 o 
   3   2  13        4.89        5.33      5.87 o 
   4   2  13        4.14        4.28      5.38 o 
  -4   3  13       23.53       20.22      7.50 o 
  -3   3  13       21.08       21.99      6.69 o 
  -2   3  13        6.00        7.54      5.59 o 
  -1   3  13       73.59       72.72      5.54 o 
   0   3  13       24.02       27.94      5.61 o 
   1   3  13        1.96        0.83      5.39 o 
   2   3  13        1.40        1.85      5.49 o 
   3   3  13        5.45        5.02      5.75 o 
   4   3  13        4.11        8.00      5.36 o 
  -4   4  13       12.82       15.01      7.94 o 
  -3   4  13        1.21        1.53      7.36 o 
  -2   4  13       52.08       57.11      6.45 o 
  -1   4  13       14.57       13.62      5.75 o 
   0   4  13        1.23        2.43      5.32 o 
   1   4  13        0.03        1.38      5.33 o 
   2   4  13       87.68       93.94      7.72 o 
   3   4  13        0.00       -1.13      5.69 o 
   4   4  13        7.97        8.23      5.38 o 
   5   4  13        1.68        0.16      5.95 o 
  -4   5  13       24.29       29.55      8.54 o 
  -3   5  13        9.22        7.90      7.23 o 
  -2   5  13        0.84       -0.42      6.44 o 
  -1   5  13        2.94        5.12      5.79 o 
   0   5  13        0.14       -0.47      5.65 o 
   1   5  13      110.19      110.27      5.56 o 
   2   5  13       20.92       24.38      5.12 o 
   3   5  13        3.56        4.52      5.34 o 
   4   5  13        0.80        1.97      5.11 o 
   5   5  13        8.89       13.38      6.07 o 
  -4   6  13        8.62       12.11      8.05 o 
  -3   6  13        0.34        5.19      9.79 o 
  -2   6  13        0.01       -1.56      6.62 o 
  -1   6  13        9.76       15.18      5.93 o 
   0   6  13        8.01        7.55      6.11 o 
   1   6  13        0.09       -1.50      5.81 o 
   2   6  13        0.15        1.81      5.57 o 
   3   6  13        1.43        4.56      5.85 o 
   4   6  13       39.99       45.39      5.66 o 
   5   6  13       39.55       41.96      6.33 o 
  -3   7  13       21.24       20.60      7.42 o 
  -2   7  13       17.48       20.59      6.73 o 
  -1   7  13       15.09       16.24      6.54 o 
   0   7  13        1.46        1.81      5.95 o 
   1   7  13        1.35        3.66      5.61 o 
   2   7  13        3.64        3.42      5.75 o 
   3   7  13        0.32       -0.52      5.45 o 
   4   7  13       43.39       44.33      5.87 o 
   5   7  13       29.27       30.05      6.82 o 
  -3   8  13        2.99        6.18      7.63 o 
  -2   8  13        7.42        6.33      7.21 o 
  -1   8  13        4.05        9.29      6.95 o 
   0   8  13       35.23       39.01      7.17 o 
   1   8  13       35.95       40.52      5.23 o 
   2   8  13        8.73       10.06      5.46 o 
   3   8  13        3.81        8.23      6.06 o 
   4   8  13       17.48       21.79      6.41 o 
   5   8  13        2.81        9.25      9.79 o 
  -2   9  13       13.43       11.82      7.63 o 
  -1   9  13       13.33       12.20      7.36 o 
   0   9  13        7.26        8.99      6.96 o 
   1   9  13        0.03        1.52      7.27 o 
   2   9  13        0.00        3.61      8.61 o 
   3   9  13        2.49        6.72      8.87 o 
   4   9  13        2.89        2.09      9.15 o 
  -1  10  13        0.84        2.53      7.30 o 
   0  10  13        1.77        5.77      7.64 o 
   1  10  13        2.10        0.37      7.91 o 
   2  10  13       13.93       16.74      8.93 o 
   3  10  13        2.77       11.12      9.10 o 
   1  11  13        3.53       12.16      9.54 o 
   2  11  13        9.32        7.21      9.40 o 
  -2   0  14        7.19       10.23      6.60 o 
  -1   0  14        6.98        8.47      6.50 o 
   0   0  14        8.43        7.58      5.94 o 
   1   0  14        4.05       12.68      6.44 o 
  -3   1  14        6.97       10.65      7.51 o 
  -2   1  14        0.04       -1.07      6.42 o 
  -1   1  14        2.01        4.86      6.22 o 
   0   1  14        6.10       11.57      6.17 o 
   1   1  14        6.95       11.47      6.24 o 
   2   1  14        0.58        1.87      6.44 o 
  -3   2  14        7.40       12.26      7.32 o 
  -2   2  14        0.78       -0.88      6.30 o 
  -1   2  14       14.85       12.66      6.05 o 
   0   2  14       13.42       16.12      5.96 o 
   1   2  14        2.88        6.31      6.02 o 
   2   2  14        3.50        6.32      6.19 o 
   3   2  14        5.92        4.32      6.59 o 
  -3   3  14        0.01       -1.17      7.31 o 
  -2   3  14        2.38        1.62      6.59 o 
  -1   3  14       17.19       16.18      6.01 o 
   0   3  14        0.83        2.67      6.17 o 
   1   3  14        0.00        4.88      5.90 o 
   2   3  14       22.71       24.66      6.11 o 
   3   3  14       15.80       14.57      6.40 o 
  -3   4  14        0.59       -0.37      7.39 o 
  -2   4  14        2.28        3.52      6.25 o 
  -1   4  14        6.82        7.61      6.32 o 
   0   4  14       22.14       28.57      5.86 o 
   1   4  14       28.26       26.75      5.89 o 
   2   4  14       31.35       29.80      6.06 o 
   3   4  14        5.82        5.38      6.39 o 
  -3   5  14        7.65       13.77      7.92 o 
  -2   5  14        0.25        1.51      7.05 o 
  -1   5  14       12.04       13.94      6.06 o 
   0   5  14        0.63       -1.48      6.23 o 
   1   5  14        2.35        0.85      5.87 o 
   2   5  14        1.34        5.42      6.04 o 
   3   5  14        7.65        4.81      6.33 o 
   4   5  14       10.82       13.99      7.75 o 
  -3   6  14        0.50        3.23     11.59 o 
  -2   6  14       35.50       38.24      7.28 o 
  -1   6  14        1.04        2.62      6.20 o 
   0   6  14        3.28        7.55      5.98 o 
   1   6  14        2.35        4.42      6.33 o 
   2   6  14        9.19       13.35      5.64 o 
   3   6  14        7.57       10.19      6.39 o 
   4   6  14       15.20       15.83      5.82 o 
  -2   7  14        2.44        0.77      7.29 o 
  -1   7  14        0.50        0.64      6.68 o 
   0   7  14       22.87       17.31      6.23 o 
   1   7  14       31.51       38.68      6.15 o 
   2   7  14       29.07       33.96      5.79 o 
   3   7  14        5.88        3.79      5.90 o 
   4   7  14       16.76       23.97      9.85 o 
  -1   8  14        7.64        9.29      7.61 o 
   0   8  14       10.53       12.41      7.18 o 
   1   8  14        2.11        8.27      5.65 o 
   2   8  14        2.60        4.21      5.88 o 
   3   8  14        7.26        6.84      6.63 o 
   0   9  14        0.00        2.60      8.22 o 
   1   9  14        2.39        8.35      7.96 o 
   2   9  14        1.27        2.34      8.09 o 
  -1   3  15        0.71        3.36      6.68 o 
   0   3  15        0.03       -3.11      6.56 o 
   1   3  15        1.17       -4.16      6.60 o 
  -1   4  15        3.08        2.09      6.69 o 
   0   4  15        1.52        4.65      6.50 o 
   1   4  15        0.63        2.79      6.51 o 
  -1   5  15       15.48       16.66      7.16 o 
   0   5  15        5.24        8.23      6.55 o 
   1   5  15        5.11       10.30      6.90 o 
   2   5  15        0.02       -2.43      6.63 o 
  -1   6  15        0.18        1.48      6.76 o 
   0   6  15        5.88        7.92      6.61 o 
   1   6  15        2.64        4.24      6.64 o 
   0   7  15        0.07        4.76      9.53 o 
   1   7  15        2.86        5.59      6.70 o 
                                                 
